# Supplementary material for: Exploring Restrictions to use of community greenways for physical activity through structural equation modeling
Source: Front Public Health. 2023 Jul 18;11:1169728. doi: 10.3389/fpubh.2023.1169728 (PMC10392127; doi:10.3389/fpubh.2023.1169728)
Supplement: Supplementary file 1 [file Table_1.XLSX]

## Sheet: chapter1
index	totalseconds	Q1	Q2	Q3	Q4	Q5	Q6	Q7	Q8	Q9	Q10	PF1	PF2	PF3	HF1	HF2	N	HF3	GL1	GL2	GL3	SF1	SF2	SF3	SF4	C1	C2	C3	ML1	ML2	ML3	ML4	ML5	SLD1	SLD2	SLD3	SLD4	A1	A2	A3	A4	A5	A6	S1	S2	S3	S4	NN	NNN
1	162	2	3	1	4	1	2	4	4	4	4	3	3	3	3	3	3	3	3	3	3	3	3	3	3	4	4	4	4	4	4	5	4	3	3	4	4	4	4	4	4	4	3	4	4	4	4	2	4
2	269	2	3	4	3	7	1	4	1	4	3	3	5	5	4	2	2	5	2	5	2	5	5	2	3	5	5	5	2	3	3	3	4	4	4	5	2	3	4	5	5	5	3	5	5	5	5	5	5
3	190	2	3	5	4	7	1	1	3	4	3	1	3	4	4	3	2	5	2	3	4	4	3	2	2	3	3	5	3	4	4	4	4	2	3	4	2	2	4	4	3	5	2	4	4	4	4	5	3
4	113	1	3	1	4	7	1	3	3	3	2	4	3	4	3	3	4	4	4	3	4	3	4	3	4	4	3	4	4	3	5	2	4	4	2	4	3	3	4	2	4	3	3	4	3	4	5	3	4
5	175	1	3	3	4	7	1	3	2	4	2	1	1	4	2	4	4	3	4	4	3	2	2	4	2	2	3	4	2	2	2	2	4	3	2	4	2	2	4	4	2	4	4	4	3	4	5	4	4
6	170	1	3	1	4	1	3	4	2	3	2	5	5	4	3	4	4	5	3	4	5	4	4	3	4	5	5	5	4	4	4	5	3	4	5	5	3	3	4	4	4	3	3	5	5	5	4	4	4
7	92	1	3	5	3	8	1	1	2	1	3	1	1	1	3	3	3	3	3	3	3	3	3	3	3	3	3	3	3	3	3	3	3	3	3	3	3	3	3	3	3	3	3	3	3	3	3	5	5
8	342	2	3	4	3	5	3	1	1	3	2	3	4	4	1	1	1	4	2	4	1	3	4	2	3	3	3	3	3	4	4	4	2	3	4	4	1	3	3	4	2	4	3	3	3	4	4	4	4
9	118	2	3	1	3	7	1	1	3	4	2	5	5	5	5	5	5	5	1	4	1	3	3	3	3	3	3	3	1	1	1	1	1	1	1	5	1	3	4	4	4	4	1	1	1	1	1	1	5
10	111	2	3	4	3	7	1	2	2	4	2	3	4	3	3	3	4	3	4	3	4	3	4	3	3	3	3	4	4	4	3	4	3	3	3	2	3	3	3	4	3	4	3	3	3	2	4	3	3
11	1075	2	3	1	4	5	5	1	2	4	1	1	3	3	3	3	3	4	2	4	4	3	4	2	1	4	4	4	3	3	3	3	3	4	4	5	1	3	3	3	3	3	3	5	5	5	5	4	4
12	138	2	3	3	2	7	1	1	3	3	1	4	2	3	4	4	3	5	4	4	4	4	5	3	5	5	5	5	5	5	5	5	5	4	5	5	4	5	4	4	5	4	5	5	5	5	5	4	4
13	124	1	3	2	3	7	1	1	3	2	2	4	4	4	1	2	3	2	3	3	3	1	5	2	3	3	4	4	4	3	4	4	3	4	4	4	4	3	3	3	3	3	3	3	3	3	3	5	4
14	152	2	3	5	3	7	1	3	2	4	2	1	2	3	1	1	2	1	3	2	2	5	5	2	3	4	3	4	3	3	3	5	2	2	3	4	4	3	5	5	3	5	3	4	5	4	4	2	2
15	226	2	3	3	3	7	1	2	1	4	2	5	5	5	1	3	2	4	2	3	3	3	3	3	2	3	4	4	3	4	4	5	2	2	3	4	3	4	3	4	3	3	3	3	3	3	3	4	3
16	244	2	3	4	3	7	1	2	3	4	3	3	4	3	3	4	4	4	3	4	3	4	4	3	2	4	4	4	3	3	3	4	4	2	4	4	3	2	3	4	2	4	3	3	5	5	5	2	4
17	232	2	3	4	3	7	1	3	2	4	2	3	3	4	3	3	3	4	4	4	3	4	3	3	4	3	3	4	4	4	4	4	3	3	3	4	3	3	3	4	3	4	3	3	3	4	3	3	3
18	303	2	3	3	3	7	1	4	3	4	1	4	3	2	4	4	4	5	2	4	3	2	4	3	3	4	4	3	3	3	3	3	3	2	2	4	1	2	4	4	4	4	3	3	3	4	5	1	4
19	196	2	3	5	3	7	1	2	3	3	2	4	4	4	3	4	4	5	3	4	2	4	5	3	3	2	3	5	4	5	5	5	2	5	4	5	3	4	2	4	3	3	4	5	5	4	4	5	4
20	289	2	3	3	3	7	1	1	1	3	2	4	5	3	2	4	3	4	4	3	4	5	4	5	4	3	4	5	3	5	4	4	4	4	4	5	4	4	4	5	3	5	4	3	4	5	4	4	5
21	246	2	3	4	3	7	1	2	1	4	2	5	5	5	3	3	2	5	3	3	3	3	4	3	2	5	5	5	2	3	3	4	1	3	4	5	2	4	4	4	5	3	4	4	5	2	4	2	4
22	227	1	3	3	3	7	1	1	1	4	3	1	1	1	4	2	3	3	4	2	3	2	2	2	2	2	2	4	4	4	4	4	4	4	3	4	1	4	4	4	2	4	3	2	4	4	2	4	3
23	216	2	3	5	3	7	1	4	1	4	2	5	5	5	4	5	5	5	5	5	5	5	5	3	3	4	4	4	3	3	4	4	2	4	4	5	4	5	5	5	5	5	5	5	5	5	5	2	4
24	204	1	3	1	3	7	1	1	1	4	3	3	5	4	3	3	3	3	3	3	3	3	3	3	3	3	3	3	4	4	4	4	4	3	3	3	3	4	4	4	4	4	4	4	4	4	4	4	4
25	160	2	3	1	3	7	1	4	1	4	2	3	3	3	3	4	3	3	3	5	4	4	4	3	3	4	4	3	3	3	3	3	3	3	3	4	2	3	3	4	3	4	3	3	3	3	3	4	4
26	191	1	3	3	3	7	1	2	4	4	2	2	3	4	4	5	2	5	3	3	4	4	4	4	4	4	2	4	4	4	4	4	3	4	4	4	4	4	4	4	4	2	4	4	5	4	4	2	5
27	171	2	3	1	4	7	1	2	1	4	1	4	4	4	4	3	3	5	3	5	2	3	3	3	3	4	4	5	3	3	4	4	4	4	4	5	1	5	5	5	3	5	5	4	3	4	3	2	4
28	207	2	3	2	3	7	1	1	2	4	2	4	2	5	4	4	4	5	2	4	4	4	4	4	4	4	4	3	2	4	4	4	2	2	4	3	4	2	3	4	2	4	2	4	4	3	4	2	4
29	186	1	3	4	3	7	1	3	2	3	2	1	1	2	1	1	2	2	2	4	4	4	4	2	2	4	4	3	4	4	4	4	4	3	3	4	4	1	4	4	1	4	3	3	3	4	4	4	4
30	279	2	3	3	3	7	1	2	1	4	1	5	2	2	4	3	3	5	3	4	4	4	4	3	3	4	4	3	3	3	4	5	3	4	3	4	4	3	4	3	3	4	3	3	3	3	4	3	2
31	83	1	3	1	4	7	1	2	2	4	3	3	3	3	4	4	3	3	4	2	3	4	3	2	3	4	3	3	4	3	3	3	3	4	3	3	3	4	3	3	4	3	3	4	2	4	3	4	3
32	346	2	3	5	3	7	1	3	1	4	3	3	4	4	1	4	4	5	4	4	4	2	2	4	3	4	5	4	5	5	5	5	3	3	2	5	3	4	5	3	5	5	1	5	5	5	5	1	3
33	302	2	3	4	4	7	1	2	1	4	2	1	3	3	2	2	2	1	2	4	4	4	4	3	4	4	4	4	4	4	4	4	4	5	4	5	4	5	5	5	5	5	4	5	5	5	5	2	3
34	155	1	3	1	3	5	3	1	2	3	4	4	4	4	4	4	4	4	5	5	5	5	5	5	5	5	5	5	5	5	5	5	5	4	4	5	5	4	5	5	5	5	4	5	5	5	5	5	5
35	173	2	3	4	4	7	1	3	2	4	2	2	2	3	4	5	4	5	3	4	3	4	3	4	2	4	3	5	3	4	3	4	3	2	4	3	3	4	3	4	3	4	4	4	5	4	4	3	5
36	406	2	3	3	3	7	1	1	2	4	2	2	3	2	2	3	3	4	3	3	3	3	3	3	3	4	3	4	2	2	2	3	2	3	2	4	2	3	4	4	4	4	4	4	4	3	4	3	4
37	307	2	3	4	3	7	1	4	3	2	2	2	4	2	2	4	4	3	4	2	4	4	3	1	3	3	3	4	4	4	4	4	4	2	3	5	2	4	3	3	4	4	3	4	4	4	4	3	4
38	181	2	3	4	2	7	1	3	1	4	3	3	4	5	1	2	2	4	4	4	4	4	4	4	4	4	4	4	4	4	4	4	4	4	4	4	2	3	4	4	4	4	4	3	4	4	4	4	3
39	669	2	3	3	4	7	1	1	3	4	2	3	4	5	4	4	4	4	3	5	3	4	5	3	5	3	5	4	3	3	3	3	4	3	4	5	4	5	4	4	4	4	3	3	3	4	4	3	4
40	320	1	3	1	3	7	1	5	1	2	2	1	1	3	3	4	2	4	2	4	2	5	5	5	2	4	4	3	4	4	3	2	2	4	4	4	2	3	3	4	3	3	3	4	4	4	3	4	4
41	129	1	3	5	4	7	1	4	1	2	1	3	3	3	2	3	3	3	3	4	3	3	3	4	3	4	3	3	4	3	3	3	3	3	3	3	3	3	3	4	3	3	4	4	3	4	3	3	4
42	234	2	3	4	4	7	1	2	4	4	3	1	1	4	1	5	4	5	4	5	4	5	5	5	5	3	3	4	4	4	4	4	4	5	5	5	1	5	5	3	5	4	2	5	5	5	5	1	5
43	136	1	3	1	3	7	1	3	1	2	2	3	4	5	5	5	5	4	3	5	4	4	4	4	4	4	4	4	5	5	5	5	5	5	4	4	2	4	5	5	4	4	5	5	4	4	4	5	5
44	267	1	3	3	3	7	1	1	3	3	2	1	1	1	4	5	5	5	3	4	3	3	3	3	3	3	3	3	3	4	3	4	3	3	3	3	3	3	3	3	3	3	3	3	3	3	3	3	3
45	189	2	3	3	2	7	1	3	3	4	1	4	4	5	3	4	2	5	4	5	3	5	5	3	4	5	5	5	4	3	4	4	3	3	3	4	5	4	5	4	4	5	5	5	5	5	4	2	4
46	107	1	3	5	3	5	3	3	3	3	3	1	2	2	2	2	2	2	2	2	2	2	2	2	2	2	2	2	2	2	2	2	2	2	2	2	2	2	2	2	2	2	2	2	2	2	2	3	3
47	185	2	3	4	3	7	1	2	2	3	1	3	5	5	3	5	4	1	4	4	4	4	5	3	2	4	5	4	5	5	5	5	2	4	5	5	3	5	5	4	5	2	4	5	5	5	5	2	5
48	109	2	3	3	4	7	2	3	2	3	3	2	3	4	4	4	3	4	4	4	3	4	4	3	4	4	4	3	4	3	4	3	4	4	3	4	3	4	5	5	4	4	3	4	3	4	3	4	4
49	404	2	3	1	4	7	1	1	2	3	2	1	1	1	2	2	2	4	4	4	5	4	3	2	3	4	3	2	3	4	4	3	2	4	4	5	2	4	3	5	3	5	3	4	5	5	5	1	5
50	144	2	3	3	3	7	1	1	1	4	2	3	5	3	3	4	3	5	5	1	4	4	5	3	3	5	5	4	4	4	5	5	5	5	5	5	5	4	3	4	3	4	4	5	5	5	5	2	5
51	260	2	3	2	4	7	1	4	3	4	2	5	5	5	1	4	4	5	3	5	5	3	3	2	4	3	3	4	3	4	4	5	3	3	4	5	1	4	4	4	3	1	5	5	3	4	4	4	5
52	183	2	3	4	3	7	1	3	3	4	2	1	3	3	3	1	1	5	4	4	4	4	4	4	2	4	4	4	1	1	1	1	4	3	3	1	1	3	3	3	3	3	5	4	4	5	5	4	2
53	319	1	3	5	3	7	1	1	3	3	3	5	5	5	5	3	2	3	5	3	4	5	5	5	5	2	3	5	2	2	2	3	3	3	3	3	3	4	4	4	4	4	4	3	3	3	3	4	3
54	537	2	3	5	3	7	1	3	2	3	2	2	1	3	1	3	2	3	4	3	3	3	4	3	3	2	4	4	4	3	4	4	2	4	4	4	3	4	4	5	4	5	4	4	4	5	4	3	5
55	297	2	3	2	4	7	3	4	1	4	2	2	4	5	4	4	3	5	2	4	2	5	5	4	3	4	4	3	3	3	4	4	2	4	4	5	3	5	5	5	4	5	5	4	3	3	4	3	4
56	128	1	3	1	3	7	1	2	2	4	2	5	3	3	1	2	3	2	3	3	3	3	3	3	3	4	4	4	2	2	2	2	2	2	2	2	2	5	5	5	5	5	5	5	5	5	5	2	2
57	1390	2	3	3	4	7	1	5	4	3	2	5	2	4	4	4	4	4	3	2	2	4	2	4	4	4	5	4	3	4	4	4	3	3	4	5	5	4	5	5	5	5	4	5	5	4	4	1	5
58	310	2	3	3	3	7	1	3	3	3	2	4	4	4	3	4	3	5	4	5	3	4	4	3	2	3	3	4	4	4	4	5	4	3	3	4	3	4	4	4	4	4	4	4	3	5	5	2	4
59	436	2	3	4	4	7	1	4	2	3	1	1	2	3	4	3	2	5	4	4	3	4	2	2	4	3	3	4	2	2	2	2	2	3	2	3	1	2	3	3	2	2	1	1	1	2	1	2	3
60	126	2	3	2	3	2	3	5	2	4	4	1	1	1	1	1	1	1	1	1	1	2	2	2	2	2	2	2	2	2	2	2	2	3	3	3	3	5	5	5	5	5	5	3	3	3	3	2	4
61	179	1	3	1	4	7	1	2	3	3	2	1	1	1	1	2	2	3	2	4	3	3	3	3	3	3	3	3	3	4	2	3	3	3	2	3	3	3	2	3	3	2	2	2	2	4	3	5	5
62	439	2	4	3	3	2	2	1	2	2	2	2	2	2	2	2	2	2	2	2	2	2	2	2	2	2	2	2	3	2	2	2	2	3	3	3	3	2	2	2	2	2	2	2	2	2	2	4	4
63	238	2	3	2	4	2	3	1	2	2	1	3	5	5	3	4	4	5	3	4	3	3	4	3	3	4	4	4	3	3	3	4	4	4	4	5	3	2	3	4	1	1	3	4	4	4	4	5	5
64	402	2	3	5	3	7	1	3	4	4	2	1	3	4	3	4	3	5	4	4	3	5	4	4	3	4	5	4	3	4	4	5	3	3	4	5	2	5	4	4	1	4	4	4	3	5	5	4	5
65	156	2	3	3	3	7	1	1	1	4	1	4	3	4	2	3	3	5	3	4	2	4	4	4	4	3	4	3	3	3	3	3	3	4	3	4	1	3	4	4	3	3	4	4	4	4	4	2	3
66	234	2	3	1	3	7	1	3	2	4	2	4	5	3	3	4	5	5	4	4	4	3	4	4	2	4	4	5	4	4	4	4	3	4	3	5	3	4	4	4	4	4	4	4	4	4	4	3	2
67	73	1	2	3	3	7	1	1	1	4	1	1	3	1	2	1	1	2	3	4	4	2	2	2	2	3	2	3	2	2	3	3	2	2	3	3	2	3	3	2	2	3	2	3	3	2	2	3	2
68	154	2	3	3	3	7	1	4	1	4	2	3	3	3	5	5	5	5	4	4	4	5	5	3	5	5	5	5	3	3	3	3	3	4	4	4	3	3	4	5	5	5	5	5	5	5	5	1	5
69	187	1	3	1	3	7	1	1	2	4	2	1	4	3	3	4	4	4	3	3	3	3	3	3	3	4	4	4	3	3	3	3	2	3	3	3	3	3	3	3	3	3	3	3	3	3	4	3	4
70	298	2	3	1	3	7	1	2	1	4	2	1	1	1	1	4	4	4	2	4	3	4	5	5	4	4	4	4	2	4	2	4	2	4	3	4	4	4	4	4	4	3	3	4	5	5	5	4	4
71	245	2	3	3	3	7	1	5	2	4	1	3	3	2	3	3	3	4	2	4	4	4	4	3	3	4	4	3	3	3	3	4	4	4	4	4	2	3	4	4	3	4	3	4	4	3	4	4	4
72	408	2	3	5	3	7	1	1	1	4	2	1	1	1	1	4	4	5	2	5	4	4	5	3	2	5	5	5	5	5	5	5	5	5	5	5	5	5	5	5	5	5	5	5	5	5	5	1	3
73	189	2	3	3	3	7	1	2	2	4	2	1	1	1	1	1	1	1	1	1	1	4	3	1	3	1	1	1	1	1	1	1	1	1	1	4	1	3	3	4	4	2	2	1	1	1	1	2	4
74	139	1	3	3	3	7	1	2	1	4	2	4	4	4	4	3	2	5	4	2	4	3	3	4	5	4	4	3	2	2	2	2	2	3	3	3	3	4	4	4	4	4	4	4	4	4	2	4	4
75	265	2	3	4	3	7	1	3	1	4	1	4	3	4	4	4	3	5	3	4	3	3	4	3	3	4	4	4	3	3	3	3	3	3	4	4	3	4	4	4	4	4	4	4	4	4	4	3	3
76	206	2	3	3	3	7	1	3	3	4	2	1	4	4	3	4	3	4	4	4	4	4	5	3	2	4	4	5	4	4	5	5	4	3	4	3	1	4	4	5	1	4	3	5	4	4	4	4	5
77	553	2	2	3	2	7	1	1	2	1	2	3	4	5	4	5	5	5	3	4	2	4	5	3	2	4	3	2	2	3	2	4	1	2	4	5	1	4	5	5	5	2	3	5	5	5	5	3	4
78	235	1	3	2	4	7	1	5	4	4	2	4	3	4	3	4	4	5	3	4	5	5	2	4	2	4	4	5	4	4	3	4	2	5	4	5	2	3	4	5	2	5	4	4	4	1	5	1	5
79	211	2	3	5	3	7	1	2	2	4	1	2	5	4	3	3	3	3	2	3	2	3	4	4	3	4	4	3	2	3	2	2	3	3	3	4	2	3	4	4	2	4	2	3	3	4	3	4	4
80	130	1	3	1	3	7	1	2	1	4	1	3	4	4	4	4	3	3	4	4	4	3	3	3	3	3	3	3	3	3	3	3	3	4	4	4	4	4	4	4	3	4	3	4	3	3	3	3	4
81	306	1	3	3	4	7	1	2	1	4	1	4	4	3	3	4	3	4	3	4	4	4	5	4	3	4	5	3	3	4	4	4	5	4	3	4	4	4	4	5	4	4	5	4	4	5	4	5	4
82	136	2	3	4	3	7	1	2	2	4	3	1	1	1	1	4	4	5	2	4	3	4	3	2	1	4	4	1	4	1	4	4	1	2	4	4	1	4	4	4	1	2	1	3	3	3	3	2	4
83	627	1	3	4	3	7	1	1	2	2	3	1	2	3	1	1	1	4	4	4	4	4	5	3	5	3	3	4	4	4	4	4	4	4	3	5	5	5	5	5	5	5	3	3	5	5	5	4	4
84	193	2	3	5	3	7	1	3	2	4	2	4	4	3	5	5	4	4	3	4	2	4	4	3	2	4	4	2	3	2	2	3	2	4	4	5	1	2	5	5	1	4	3	3	4	4	4	4	5
85	198	1	3	3	3	7	1	3	2	3	3	1	3	3	3	3	2	4	4	4	3	4	4	4	4	3	3	4	2	2	2	2	3	4	3	4	4	2	3	4	4	4	4	3	4	4	4	2	3
86	254	1	3	3	3	7	1	1	3	4	2	4	3	3	4	5	4	5	4	4	4	5	4	3	3	4	4	4	3	3	3	3	3	3	4	5	4	4	4	5	4	4	4	3	3	3	3	1	4
87	110	1	3	1	4	7	1	1	1	4	2	3	2	3	4	3	4	2	3	4	3	2	4	3	2	4	3	4	2	3	4	2	3	2	3	2	4	2	3	4	2	4	3	2	4	4	3	4	4
88	700	1	3	5	4	7	1	2	4	3	1	4	4	4	4	5	4	3	4	3	4	4	5	4	3	4	3	4	3	4	4	3	4	3	4	5	3	4	3	4	2	2	3	4	3	4	5	4	4
89	343	2	3	4	3	7	1	1	2	4	1	2	2	3	4	4	4	5	4	5	3	5	5	5	3	5	5	5	4	4	4	4	5	5	4	5	4	3	5	5	5	5	5	4	5	5	5	4	4
90	235	2	3	1	3	7	1	1	2	4	3	2	3	2	2	2	2	4	4	4	3	3	4	2	4	3	3	4	3	3	3	4	3	3	3	4	2	4	4	4	4	2	3	2	4	4	3	2	4
91	142	1	3	1	4	7	1	1	1	3	2	4	4	4	3	3	2	3	4	3	4	3	2	4	2	3	4	5	4	3	3	4	4	3	2	3	4	4	3	4	4	5	4	4	3	4	4	4	4
92	696	2	3	4	3	7	2	1	1	4	1	4	4	4	4	5	4	4	3	4	4	5	3	3	4	4	3	4	3	2	2	3	3	4	4	3	2	5	4	4	3	4	3	3	4	3	4	4	5
93	351	2	3	3	3	7	1	4	2	4	2	4	4	4	4	4	4	5	4	5	5	5	5	4	3	5	5	5	3	4	4	4	3	5	5	5	5	5	5	5	5	5	3	5	3	5	3	2	4
94	168	1	3	3	3	7	1	3	2	4	1	4	4	4	4	4	4	5	3	4	4	4	4	4	4	4	4	4	4	4	5	4	4	4	4	5	5	5	5	5	5	5	4	5	5	5	5	3	4
95	152	2	3	1	4	7	1	5	2	4	2	4	5	3	4	4	3	5	4	4	4	4	4	4	4	4	4	4	4	4	4	4	4	4	4	4	4	4	4	4	4	4	4	4	4	4	4	3	5
96	911	1	4	3	3	2	3	3	2	3	3	4	3	4	3	4	4	4	4	4	4	4	4	4	4	4	4	4	4	4	4	4	4	4	4	4	4	3	3	4	4	4	4	3	3	2	3	4	4
97	309	1	3	2	4	5	3	5	3	3	2	3	2	3	2	2	3	4	4	2	2	2	3	3	1	2	2	2	2	2	2	2	1	1	1	2	1	2	5	4	4	3	3	4	4	4	4	2	4
98	419	2	3	3	3	7	1	3	1	4	2	3	3	4	5	5	5	5	5	5	5	4	4	4	3	4	4	4	5	5	5	5	5	5	5	5	3	4	4	5	2	2	3	5	5	5	5	2	5
99	467	2	3	3	3	7	1	2	2	3	1	2	2	2	2	4	4	5	3	4	3	4	4	3	3	3	4	3	2	2	2	2	2	2	2	3	2	4	3	4	4	3	3	3	3	4	4	2	3
100	923	1	3	4	3	7	1	1	1	4	3	1	3	5	1	3	2	5	2	2	2	3	3	3	3	3	3	3	3	2	2	3	1	2	2	3	2	3	2	3	3	3	2	2	2	3	5	3	3
101	1463	1	3	3	3	7	1	1	3	3	2	2	4	4	4	5	4	5	5	5	5	5	5	5	3	5	5	5	5	5	5	4	4	5	5	5	4	4	5	5	5	4	3	5	5	5	5	4	5
102	234	2	3	3	4	7	1	2	3	4	2	2	3	2	3	4	3	4	3	4	4	4	4	3	3	4	4	3	3	4	4	4	4	2	3	5	4	5	5	4	4	4	3	3	4	4	5	2	5
103	538	2	3	5	4	7	1	1	2	3	1	3	3	3	1	1	4	5	1	3	3	3	4	3	2	4	3	4	2	3	3	3	3	3	3	5	3	5	4	5	5	5	3	3	3	5	4	3	4
104	230	1	3	4	4	7	1	2	2	4	2	4	4	3	3	2	2	4	2	3	2	3	4	4	3	3	4	4	3	4	4	5	4	4	4	4	2	4	4	4	4	4	3	4	4	4	4	4	4
105	307	1	3	3	4	6	2	2	1	4	1	4	4	4	1	5	5	5	2	4	5	5	5	4	4	5	5	5	1	2	3	4	2	4	4	5	5	2	5	5	5	1	5	2	2	2	2	5	5
106	193	2	3	3	3	7	1	2	1	4	2	4	4	4	3	4	2	4	2	3	3	4	4	3	3	4	4	4	4	4	4	4	2	4	4	5	3	4	5	3	3	4	3	5	5	3	5	2	3
107	645	2	3	5	3	7	1	2	1	4	3	3	3	2	3	3	2	4	4	3	3	3	4	3	4	4	4	4	3	3	3	3	4	4	4	5	4	3	4	5	2	4	2	2	3	3	3	4	3
108	149	2	3	5	4	7	1	4	3	4	2	3	4	2	3	4	4	4	4	5	3	3	4	3	4	4	4	4	4	4	4	4	3	4	4	4	4	4	4	5	3	5	3	4	5	4	4	2	4
109	366	1	3	1	3	7	1	3	2	3	2	2	4	5	1	4	1	3	4	5	4	4	3	3	4	4	3	2	2	2	2	2	4	2	3	3	4	3	4	3	4	5	2	3	2	4	4	3	4
110	1021	2	3	3	3	7	1	1	3	2	1	4	4	3	3	3	2	4	3	3	4	3	5	4	2	3	4	5	2	4	5	5	2	2	3	4	4	3	4	4	2	4	2	4	4	5	4	4	4
111	339	2	3	3	4	7	1	4	3	4	2	4	5	5	1	4	4	5	3	5	4	4	3	3	4	2	4	4	4	4	4	4	4	3	4	5	3	5	4	4	4	4	1	4	4	5	2	3	4
112	262	2	3	3	3	1	3	5	3	4	3	1	1	1	1	1	1	1	4	1	2	4	4	4	4	4	4	4	2	2	2	2	2	2	2	2	2	5	5	5	5	5	1	2	2	2	1	3	3
113	80	2	3	3	3	7	1	1	2	4	3	4	4	4	4	4	4	4	4	4	2	4	4	4	4	4	4	4	4	4	4	4	4	4	4	4	4	4	4	4	4	4	4	4	4	4	4	4	4
114	134	2	3	4	3	7	1	1	2	3	1	4	5	4	3	3	3	3	4	4	4	4	4	4	4	4	4	4	4	3	3	3	4	3	3	4	4	4	4	4	4	4	3	4	4	4	4	4	4
115	400	2	3	4	3	7	1	2	2	4	1	3	4	5	2	5	5	5	3	5	4	4	3	5	4	4	4	4	3	4	4	4	3	3	3	4	5	5	4	4	3	2	3	3	3	3	3	2	4
116	168	2	3	3	3	7	1	1	1	4	2	4	4	4	3	4	4	3	4	4	4	4	4	3	4	4	5	5	3	4	4	3	4	3	4	5	3	4	5	4	4	5	4	4	4	5	5	4	4
117	224	2	3	4	3	7	1	3	2	4	4	1	3	4	3	4	4	5	2	3	4	5	5	4	4	5	5	4	3	3	4	5	2	4	3	3	3	3	4	4	3	4	4	3	3	3	4	2	4
118	426	2	3	2	4	7	1	2	1	4	1	4	4	4	4	5	3	4	4	5	3	4	3	3	4	4	4	4	3	2	3	4	3	3	4	4	4	4	5	5	4	5	4	3	4	5	4	2	4
119	136	2	3	1	4	7	1	1	1	4	3	4	3	5	5	5	5	3	2	4	3	5	3	4	4	5	5	5	4	5	5	5	3	5	3	4	4	5	3	4	3	5	4	4	4	3	4	4	5
120	172	2	3	3	2	7	1	1	1	4	2	5	5	4	1	3	3	5	5	4	4	5	4	4	3	4	4	4	4	3	3	3	3	4	3	4	2	4	5	3	2	2	2	3	3	4	5	3	4
121	238	2	3	5	3	7	1	4	3	4	2	5	4	4	3	3	3	4	2	4	4	3	2	2	3	4	4	4	2	3	3	3	2	2	2	4	1	4	4	4	1	1	3	3	2	4	3	1	5
122	230	2	3	5	3	7	1	1	2	3	2	5	5	5	1	4	4	5	2	4	3	4	5	3	4	5	5	5	5	5	5	5	3	3	4	5	3	5	4	4	4	4	4	4	4	4	4	2	4
123	129	2	3	4	3	7	1	1	2	4	2	4	4	4	3	4	4	4	3	3	3	3	3	3	3	3	3	3	3	3	3	3	3	3	3	4	4	4	4	3	3	3	3	3	3	3	3	2	4
124	157	2	3	3	3	7	1	1	1	4	2	4	4	4	3	4	4	4	2	3	4	4	4	4	3	4	3	3	3	3	3	3	3	4	4	5	3	4	5	5	5	5	3	5	5	5	5	3	4
125	381	2	3	4	4	7	1	3	2	4	2	1	3	1	5	5	5	4	5	5	5	4	5	4	5	5	5	5	3	5	5	3	5	4	4	5	3	2	4	5	3	5	1	4	5	5	5	2	5
126	878	2	3	3	3	7	1	2	3	4	2	4	4	2	4	4	4	4	3	4	4	4	4	4	4	4	4	4	4	4	4	4	2	4	4	4	3	4	4	4	4	4	2	4	4	4	4	4	4
127	184	1	3	5	3	7	1	1	1	4	1	3	3	2	4	4	3	3	3	4	2	2	3	2	4	3	2	4	3	3	3	3	3	3	2	3	3	3	2	4	3	3	4	3	4	3	4	2	3
128	164	2	3	3	3	7	1	1	1	4	2	4	4	3	3	4	3	5	4	4	4	5	5	3	5	4	4	4	4	2	2	4	3	4	3	5	2	5	5	5	2	5	3	5	5	5	5	2	4
129	243	2	3	5	3	7	1	4	3	4	2	5	4	4	3	4	3	4	5	4	3	4	3	3	2	4	4	4	4	4	5	5	3	3	4	4	5	4	4	5	5	4	3	5	5	5	5	4	4
130	264	2	3	5	3	7	1	3	2	4	2	5	5	5	3	3	2	5	3	3	3	3	3	3	3	4	4	3	3	3	3	3	3	3	3	3	3	3	4	4	3	4	4	3	3	3	3	5	5
131	329	1	3	5	4	7	1	2	3	4	3	1	2	1	2	2	2	3	2	4	3	3	3	3	3	3	3	2	2	2	2	3	3	2	2	4	1	3	3	4	2	4	2	2	3	4	4	4	4
132	182	2	3	1	3	7	1	4	3	4	2	1	1	1	2	4	3	5	4	4	3	4	4	3	4	3	3	3	2	3	4	4	4	4	4	4	3	3	4	4	4	5	3	5	5	5	3	2	4
133	412	2	3	4	3	7	1	3	2	4	3	4	4	4	5	5	3	4	4	4	4	5	5	3	3	5	5	5	4	4	4	4	4	3	4	5	3	4	5	5	4	5	5	4	4	5	5	1	5
134	102	1	3	5	4	7	2	2	3	4	4	2	4	3	3	2	4	3	2	4	4	3	4	3	4	4	4	4	4	4	4	4	4	4	4	4	3	4	4	4	4	3	3	4	3	4	3	4	3
135	276	2	3	3	3	7	1	1	2	3	3	3	4	4	4	5	3	5	4	4	4	4	4	4	4	4	4	3	4	4	4	5	4	3	5	5	3	4	4	4	4	3	3	4	5	4	4	3	5
136	81	2	3	3	3	7	1	1	2	2	2	3	3	3	4	4	3	5	3	3	5	3	4	3	3	4	3	4	4	3	4	4	4	4	4	3	4	4	3	4	4	4	4	4	4	5	3	3	4
137	172	2	3	2	4	2	4	1	2	1	1	4	4	5	3	5	2	5	3	3	3	4	5	5	3	5	5	5	4	4	4	4	4	3	3	5	3	4	5	5	3	4	2	5	4	4	5	3	5
138	107	1	3	3	3	7	1	2	3	4	2	1	1	1	2	2	2	2	2	2	2	2	2	2	2	2	2	2	2	2	2	2	2	2	3	3	2	3	3	3	3	3	3	3	2	1	2	2	4
139	308	2	3	3	2	7	1	3	1	4	2	5	4	3	3	3	2	3	4	4	5	3	3	3	3	4	4	4	3	4	4	5	3	4	4	5	2	3	4	4	3	4	4	3	4	4	4	4	5
140	193	1	3	4	3	7	1	2	1	4	1	1	1	1	1	4	4	4	3	4	4	4	4	1	1	4	4	4	4	4	4	4	4	3	4	4	3	4	4	4	4	4	3	4	3	4	3	3	5
141	114	2	3	4	4	7	1	2	4	4	2	1	3	4	4	4	4	4	4	4	4	5	4	3	5	3	5	4	3	3	2	3	3	2	4	2	4	2	3	2	4	4	3	2	3	2	3	4	5
142	170	1	3	1	4	7	1	1	1	4	2	1	3	3	3	4	4	4	4	4	4	4	4	4	4	4	4	4	4	4	4	5	4	3	3	4	4	4	4	4	4	4	4	4	4	4	4	3	4
143	352	2	3	3	4	7	1	3	2	4	2	3	3	2	5	5	5	5	2	4	3	5	4	3	3	3	3	4	4	4	4	5	3	3	2	4	3	4	4	3	4	5	3	3	3	4	4	3	5
144	273	2	3	5	4	7	1	4	1	4	2	4	3	3	3	4	4	5	4	4	4	4	4	4	3	4	3	4	3	3	3	3	3	3	3	3	3	3	3	4	4	3	3	3	3	3	3	3	3
145	208	1	3	3	3	7	1	1	1	4	2	1	1	2	1	3	2	5	2	4	3	3	4	4	3	5	4	3	3	3	4	4	3	3	3	4	3	4	4	5	3	4	3	4	4	3	4	4	4
146	278	2	3	3	3	7	1	3	4	3	2	4	5	4	2	4	4	3	4	3	3	3	4	3	2	4	4	5	4	5	5	5	4	2	3	4	3	2	2	3	2	4	2	2	4	4	4	1	2
147	202	1	3	5	2	7	1	2	1	4	3	2	2	2	2	3	4	4	1	1	3	3	2	2	3	4	4	4	3	3	3	3	2	3	3	4	3	3	3	3	4	2	3	4	4	3	3	2	4
148	237	2	3	4	3	7	1	2	3	4	2	3	3	3	1	1	1	4	2	2	2	3	3	3	3	3	3	3	2	2	2	2	2	3	3	4	4	3	4	4	4	4	3	4	4	3	4	4	4
149	240	1	3	3	3	7	1	1	2	3	2	3	4	3	3	1	1	2	2	4	3	3	3	4	3	3	4	3	4	4	4	3	2	2	4	3	2	2	4	4	3	2	3	3	2	5	3	5	4
150	147	2	3	3	3	7	1	2	2	4	2	3	3	2	4	4	3	4	4	3	4	2	3	4	4	4	4	4	3	4	5	3	3	3	4	4	4	3	3	4	4	4	4	4	4	3	4	5	3
151	128	2	3	3	3	7	1	1	3	2	2	4	4	4	4	3	3	5	5	5	5	5	5	5	5	5	5	5	5	5	5	5	3	4	4	4	4	5	5	5	5	5	5	4	4	4	4	5	5
152	140	1	3	1	3	7	1	4	4	4	3	3	4	4	4	4	4	4	4	4	4	5	5	5	5	4	4	4	4	4	4	4	4	4	4	4	4	4	5	5	5	5	5	5	5	5	5	1	5
153	68	1	3	3	3	7	1	2	1	3	1	3	3	3	4	3	2	3	3	2	3	2	4	2	2	2	2	4	3	3	3	2	3	3	3	4	3	2	3	4	3	3	3	3	2	2	2	2	2
154	388	2	3	3	3	7	1	4	1	4	2	1	1	4	1	4	1	1	4	4	4	4	4	3	4	3	3	4	2	3	3	4	1	3	3	5	4	3	4	4	1	4	3	3	3	4	5	3	4
155	199	2	3	1	3	7	1	2	2	4	1	1	1	5	1	5	5	3	3	3	3	3	5	4	2	3	3	3	1	1	1	2	3	3	3	4	3	2	4	4	1	3	3	3	3	4	3	1	4
156	154	2	3	3	3	7	1	1	2	3	2	4	2	4	2	5	4	5	3	4	5	4	5	5	4	4	5	5	4	5	5	5	3	4	4	5	5	4	4	5	4	4	3	4	4	5	5	2	5
157	133	2	3	3	3	7	1	2	1	4	1	1	3	4	5	5	4	5	2	4	3	4	4	4	3	4	4	4	4	4	4	4	2	3	5	4	1	5	4	4	4	4	2	5	4	3	3	2	4
158	135	1	3	1	3	7	1	2	1	4	2	1	1	3	1	1	1	1	3	3	1	1	1	1	1	3	3	4	1	1	1	1	1	1	1	1	1	4	4	1	1	3	1	1	3	1	3	2	4
159	238	2	3	1	3	7	1	3	4	4	1	1	1	5	4	4	4	2	1	4	3	2	2	2	1	3	4	4	4	4	4	4	2	3	4	5	4	3	4	4	1	4	3	3	3	4	3	2	4
160	93	2	3	5	3	7	1	3	1	4	2	3	3	3	3	3	3	3	3	3	3	3	3	3	3	3	3	3	3	3	3	3	3	3	3	3	3	3	3	3	3	3	3	3	3	3	3	3	3
161	309	2	3	5	4	7	1	4	1	4	1	1	3	4	3	4	3	5	1	3	3	4	3	3	4	3	4	4	3	4	4	4	2	3	4	4	3	3	3	4	4	4	3	3	4	3	5	2	3
162	300	2	3	1	3	5	3	3	2	2	3	4	3	4	3	3	2	4	3	4	2	3	4	3	3	4	4	3	3	3	4	4	3	3	3	4	4	3	4	3	3	4	4	4	4	4	4	4	4
163	190	2	3	3	4	7	1	4	1	4	2	3	3	3	2	4	3	4	3	4	3	4	5	5	4	4	4	5	3	3	4	5	4	3	4	4	4	2	5	5	4	4	4	3	5	5	5	4	4
167	161	1	3	1	4	7	1	1	1	4	1	3	4	5	3	3	3	3	3	3	3	3	3	3	3	3	3	3	3	3	3	3	3	3	3	3	3	3	3	3	3	3	3	2	3	4	5	3	3
165	162	2	3	1	4	7	5	5	1	3	1	2	2	2	2	2	2	4	2	3	4	4	3	2	3	4	4	3	3	3	2	4	4	2	2	3	2	2	3	2	2	4	3	2	4	2	2	2	3
166	#NULL!	1	5	2	1	8	1	1	3	1	1	5	2	4	4	3	2	2	3	4	4	4	4	5	1	4	4	2	2	3	2	2	1	3	1	3	4	2	4	4	3	4	1	4	4	3	4	4	4
167	#NULL!	2	5	2	1	8	1	1	3	1	1	5	3	3	3	4	3	2	3	4	4	3	4	5	1	4	4	2	2	2	2	2	2	2	2	4	4	2	3	3	3	4	1	4	4	4	4	4	4
168	#NULL!	1	3	1	4	7	1	2	2	3	2	3	4	4	2	2	1	5	2	5	3	3	3	2	2	3	3	2	3	2	2	3	3	4	3	2	1	4	2	3	4	4	2	4	2	2	3	5	5
169	#NULL!	2	4	2	1	8	2	3	3	2	2	4	4	4	4	4	3	4	4	4	2	3	2	3	3	2	3	3	1	2	2	2	3	4	2	3	2	2	2	3	3	4	1	4	4	3	4	3	4
170	#NULL!	1	4	2	3	1	2	1	2	3	1	3	4	3	4	2	2	4	4	5	1	3	2	4	2	2	2	3	3	2	2	3	3	4	3	2	1	2	2	2	3	4	2	4	2	2	3	3	4
171	#NULL!	1	4	3	3	2	2	2	3	1	2	2	2	1	2	2	2	2	2	2	2	2	2	2	2	2	2	2	3	2	2	2	2	3	3	3	3	2	2	3	2	2	2	3	2	2	2	3	4
172	#NULL!	1	4	3	3	5	3	3	2	3	3	4	3	4	3	4	4	4	4	4	4	4	4	4	4	3	4	4	4	4	4	4	4	4	3	4	4	3	3	4	4	4	4	3	3	2	3	4	4
173	#NULL!	1	5	4	1	8	1	3	4	1	2	5	4	4	4	5	4	3	2	4	4	4	4	4	1	2	3	2	2	4	3	3	1	2	2	4	4	4	3	3	5	5	1	5	5	5	4	3	4
174	#NULL!	1	2	3	2	7	1	2	2	3	1	3	4	3	4	4	4	4	2	3	1	2	2	4	3	2	3	2	2	2	2	2	3	3	2	3	1	3	2	2	2	3	1	4	3	2	4	#NULL!	#NULL!
175	#NULL!	1	3	2	2	4	2	#NULL!	#NULL!	#NULL!	#NULL!	4	3	3	2	2	1	4	3	4	2	2	2	4	2	2	2	2	2	2	2	2	3	4	2	3	2	4	2	3	4	4	2	4	3	2	3	#NULL!	#NULL!
[truncated: 2 more columns]
