# Supplementary material for: Exploring Restrictions to use of community greenways for physical activity through structural equation modeling
Source: Front Public Health. 2023 Jul 18;11:1169728. doi: 10.3389/fpubh.2023.1169728 (PMC10392127; doi:10.3389/fpubh.2023.1169728)
Supplement: Supplementary file 2 [file Table_2.XLSX]

## Sheet: chapter2
index	totalseconds	Q1	Q2	Q3	Q4	Q5	Q6	Q7	Q8	Q9	Q10	Q11	SA1	SA2	SA3	SA4	SA5	SA6	SA7	SA8	SA9	UE1	UE2	UE3	UE4	UE5	UE6	UE7	UE8	UE9	UE10	PH1	PH2	PH3	PH4	PH5	PH6	GL1	GL2	GL3	SF1	SF2	SF3	SF4	AW1	AW2	totalvalue
1	134	1	4	5	4	7	1	3	6	2	4	2	4	4	2	4	4	4	4	2	2	2	4	3	2	2	4	4	4	2	4	2	3	2	4	2	2	2	2	2	4	2	2	4	4	3	107
2	314	1	6	3	3	5	3	3	2	2	2	3	3	3	3	2	2	2	2	2	2	2	1	2	1	2	2	2	2	2	2	3	2	3	2	2	2	2	2	2	2	1	2	2	2	3	78
3	334	1	4	1	4	7	1	5	5	2	4	2	3	2	2	3	3	3	1	2	2	3	2	2	3	3	2	3	3	3	2	3	2	3	3	2	3	2	2	2	2	3	2	3	2	2	93
4	567	2	4	5	4	7	1	4	5	1	4	1	4	4	4	4	4	4	1	3	4	1	2	1	3	1	3	1	1	2	1	3	1	1	1	2	1	3	3	2	3	1	1	3	3	4	86
5	91	1	4	2	4	7	1	3	3	2	2	3	4	3	3	2	2	2	2	1	1	2	1	2	2	1	1	2	1	3	2	3	2	2	3	2	3	1	1	2	1	2	1	2	3	2	73
6	179	1	4	5	4	7	1	1	5	3	3	3	3	3	3	4	4	3	3	3	4	2	3	2	2	3	3	2	2	2	3	2	2	4	2	2	2	2	3	2	3	3	2	3	2	2	101
7	223	2	4	5	4	7	1	4	5	2	4	2	2	2	2	3	2	2	1	2	2	2	2	2	2	2	3	2	2	2	2	2	2	2	2	2	2	2	2	1	2	1	1	1	4	4	71
8	357	2	4	5	4	7	1	2	5	3	3	1	4	1	1	5	1	2	4	1	4	2	1	4	1	2	1	5	1	1	1	2	3	2	1	1	1	1	3	1	1	1	2	1	4	4	72
9	514	2	4	5	4	7	1	4	5	1	4	1	5	5	4	4	4	4	2	3	4	3	2	2	2	2	3	4	1	2	3	3	4	4	3	3	2	2	2	2	4	2	2	2	2	2	111
10	90	1	4	2	4	5	2	3	6	1	4	2	2	2	2	2	2	2	1	2	2	3	3	2	3	1	2	2	2	2	1	1	2	2	2	2	2	2	3	1	2	2	2	2	2	2	77
11	114	1	4	1	3	8	4	3	7	1	4	1	2	2	2	2	2	2	2	1	2	1	1	1	2	2	2	2	2	1	1	2	2	2	2	1	2	2	2	1	2	1	2	1	2	2	68
12	186	1	4	5	4	7	1	3	6	2	3	2	1	1	1	1	1	2	2	2	2	3	3	3	3	2	2	3	3	1	1	1	1	1	1	1	1	3	3	1	1	1	1	1	3	3	67
13	1016	2	6	3	3	2	2	1	7	2	1	1	3	3	3	3	3	3	2	3	3	2	2	2	2	2	2	2	2	3	2	1	1	3	1	1	2	2	2	2	2	3	2	2	4	4	82
14	330	2	4	5	4	7	1	3	3	3	3	2	4	4	4	4	3	4	2	3	4	2	2	1	2	2	2	1	1	2	3	2	2	4	2	2	2	2	2	1	2	2	2	2	3	3	91
15	126	2	4	1	3	2	2	1	6	1	1	2	2	2	2	2	2	2	2	2	2	2	2	2	2	2	2	2	2	2	2	2	2	2	2	2	2	2	2	2	2	2	2	2	2	2	78
16	284	2	4	1	4	7	1	4	6	2	4	2	2	2	2	2	2	2	2	2	2	4	3	2	2	2	2	2	2	2	3	2	2	2	4	1	2	3	2	2	2	2	2	2	2	2	87
17	230	2	4	3	4	7	1	1	6	2	3	1	2	3	3	2	2	2	2	2	3	3	3	3	3	2	3	2	2	2	3	2	2	5	3	3	2	2	3	2	2	2	2	2	3	4	91
18	64	1	4	5	3	7	1	2	3	2	2	3	3	2	3	2	2	3	2	3	2	3	3	3	2	3	2	2	3	2	2	2	2	2	3	2	2	2	3	2	2	2	3	2	2	3	90
19	117	1	4	5	3	7	1	2	6	1	4	2	1	1	1	2	2	2	2	1	2	2	1	1	2	2	1	2	2	2	1	1	2	2	2	1	2	1	2	2	2	1	1	2	4	4	61
20	119	1	4	1	3	7	1	3	4	2	3	2	2	3	2	2	2	2	2	2	2	2	2	3	3	2	2	2	2	3	2	2	2	4	4	4	4	2	2	2	2	2	2	2	2	2	91
21	202	2	4	5	3	7	1	1	6	2	2	2	1	1	1	2	2	3	2	2	3	2	2	4	2	2	2	4	3	2	3	2	2	3	2	3	2	2	2	4	4	4	4	4	3	2	95
22	101	1	4	3	3	7	2	2	6	2	3	1	1	1	1	1	1	1	1	1	1	1	1	1	1	1	1	1	1	1	1	1	1	1	1	1	1	1	1	1	5	5	3	3	1	1	57
23	192	1	4	5	4	7	1	3	5	3	4	2	2	4	2	3	1	4	5	3	4	1	2	2	2	3	3	3	2	1	2	3	1	3	2	2	3	3	3	2	2	2	2	2	4	4	88
24	272	2	5	2	4	2	3	1	7	2	2	1	2	2	3	3	2	3	3	2	3	3	3	2	3	3	3	2	2	3	2	2	1	1	1	2	2	3	2	2	3	3	2	3	4	4	88
25	106	2	4	5	3	7	1	5	5	4	4	2	3	3	3	1	3	1	2	1	3	2	2	1	2	3	3	1	1	1	3	1	1	1	1	1	1	3	2	1	3	1	3	3	4	3	74
26	145	2	4	5	3	7	1	2	5	1	4	1	2	2	2	2	2	2	2	2	2	2	2	2	2	2	2	2	2	2	2	2	4	2	3	4	2	3	2	2	2	2	2	2	2	2	85
27	107	2	4	5	3	7	1	2	5	2	4	3	3	3	3	3	3	3	3	3	3	3	3	3	3	3	3	3	3	3	3	3	3	3	3	3	3	3	3	3	3	3	3	3	3	3	111
28	124	2	4	5	3	7	1	3	5	2	4	2	1	1	1	1	1	1	1	1	1	1	1	1	1	1	1	1	1	1	1	2	1	1	1	2	1	1	1	1	1	1	1	1	4	4	42
29	220	2	4	5	3	7	1	1	6	2	4	1	2	2	2	3	3	2	1	1	3	2	2	1	2	1	1	3	1	1	1	2	2	5	2	4	4	1	1	1	2	1	1	1	4	3	70
30	109	2	4	5	3	7	1	3	5	2	4	2	1	1	1	1	1	1	1	1	1	1	1	1	1	1	1	1	1	1	1	2	3	2	3	3	3	1	1	1	1	1	1	1	3	3	51
31	123	2	4	5	3	7	1	1	5	2	4	2	1	1	1	1	3	1	1	1	1	1	1	1	1	1	1	1	1	1	1	2	1	3	1	1	2	1	1	1	1	1	1	1	4	4	45
32	165	2	4	3	3	7	1	2	3	2	3	1	2	2	2	1	1	1	1	1	1	2	1	1	2	2	2	1	1	1	2	2	3	1	1	2	2	2	3	2	1	1	2	3	3	3	64
33	122	2	4	5	3	7	1	4	5	3	3	2	3	2	1	1	2	2	2	2	2	3	2	3	3	3	4	2	2	2	1	3	2	4	5	2	3	1	1	1	1	2	3	2	3	3	82
34	225	2	4	5	3	7	1	2	6	2	3	1	1	1	1	1	1	1	1	1	1	2	2	1	2	2	2	1	1	2	2	1	3	1	1	1	1	2	2	1	2	1	1	2	4	4	55
35	125	2	4	5	3	7	1	4	4	1	4	2	2	2	2	2	2	2	2	2	2	2	2	2	2	2	2	2	2	2	2	2	3	2	3	3	2	2	2	1	2	2	2	2	2	2	79
36	101	1	4	5	3	7	1	2	6	3	1	3	2	2	2	2	2	2	2	2	2	2	2	2	2	2	2	2	2	2	2	2	2	2	2	2	5	2	2	2	2	2	2	2	2	2	81
37	258	2	4	5	3	7	1	2	5	1	4	2	4	1	4	1	1	1	1	1	1	2	1	1	2	3	2	1	1	1	3	2	1	2	1	1	2	3	3	2	3	1	1	3	3	2	70
38	331	2	4	5	3	7	1	4	5	4	3	2	4	4	4	2	3	2	4	2	2	1	1	2	1	2	2	4	1	2	3	3	4	2	3	3	2	2	2	2	2	3	2	3	4	3	92
39	178	2	4	5	3	7	1	3	5	1	4	2	1	2	2	1	2	2	1	1	1	1	1	1	1	1	3	2	2	2	1	1	2	1	2	2	2	2	2	2	1	1	1	1	2	1	63
40	282	1	4	5	3	7	1	2	5	2	4	1	1	1	2	2	2	2	2	2	2	2	2	1	2	2	2	1	1	1	2	4	4	4	4	4	4	2	2	2	2	1	2	3	4	4	82
41	208	1	4	5	3	7	1	2	5	4	3	4	3	3	2	4	4	2	2	2	3	1	1	1	1	2	2	1	1	2	2	1	1	2	2	1	3	2	2	2	2	2	2	2	4	4	72
42	387	2	4	5	3	7	1	2	5	2	4	2	3	2	3	2	2	3	1	1	2	1	1	1	2	2	2	1	2	2	2	2	2	1	2	2	3	3	3	3	2	2	2	1	2	2	79
43	266	1	4	5	3	7	1	2	5	2	4	1	2	2	2	2	3	2	2	2	2	2	2	2	2	2	2	2	2	2	2	2	2	4	2	4	1	2	2	2	2	2	2	2	4	4	77
44	301	2	4	5	3	7	1	3	5	2	4	2	3	3	3	2	4	3	1	2	2	3	3	3	3	2	3	3	2	2	3	3	3	3	3	1	3	3	3	2	2	2	3	2	4	3	97
45	365	2	4	5	3	7	1	4	5	3	3	2	4	4	4	3	4	2	1	2	2	3	3	2	3	2	3	2	1	2	2	2	4	2	4	3	2	3	2	2	3	2	2	2	2	2	97
46	447	2	4	4	4	7	1	5	7	1	3	2	4	4	4	4	5	2	4	1	2	1	1	1	1	1	2	2	3	1	1	2	1	4	2	1	2	1	2	2	2	1	2	2	4	5	77
47	154	2	4	5	3	7	1	4	5	2	4	2	1	1	1	2	2	2	1	1	3	1	2	2	2	1	2	2	2	1	2	5	4	5	3	2	5	2	1	3	2	2	2	3	4	4	82
48	270	2	4	4	3	7	1	2	6	2	4	1	1	1	3	1	3	1	1	1	1	1	1	1	1	1	3	1	1	1	1	2	4	4	3	4	2	1	1	1	1	2	1	1	3	3	61
49	306	2	4	1	4	2	4	5	5	1	4	2	1	2	1	1	1	3	1	1	3	1	2	1	1	1	2	1	2	3	1	1	4	5	2	2	4	3	2	1	2	1	1	1	3	2	73
50	161	2	4	5	4	7	1	1	6	2	4	2	2	2	2	2	2	2	2	2	2	2	2	2	2	2	2	2	2	2	2	3	2	3	2	2	3	2	2	2	2	3	2	2	3	3	80
51	177	2	4	5	3	7	1	1	5	1	4	2	4	4	4	3	2	2	2	2	4	2	2	2	3	2	1	3	1	2	2	3	3	5	4	5	3	2	3	2	2	2	2	3	3	3	100
52	253	2	5	1	4	5	5	1	7	2	4	1	1	1	1	1	1	1	1	1	1	2	2	2	2	1	2	2	2	1	2	1	2	4	2	1	4	3	2	1	3	2	1	3	3	3	69
53	223	2	4	5	4	7	1	3	6	2	4	2	2	2	2	1	2	1	1	1	1	2	2	1	2	2	2	1	2	1	2	1	2	1	2	2	1	1	2	1	2	2	1	1	3	3	62
54	132	1	4	5	3	7	1	3	5	1	4	4	5	3	4	3	5	5	5	1	5	1	2	3	3	2	3	4	4	2	4	3	2	2	3	4	5	5	4	3	4	4	3	2	4	3	125
55	78	2	4	5	3	7	1	2	5	2	4	2	3	3	3	3	3	3	3	3	3	3	3	3	3	3	3	3	3	3	3	2	2	2	2	2	2	3	3	2	3	3	3	3	3	3	103
56	180	2	4	5	3	7	1	3	5	2	3	3	1	1	1	1	1	1	2	1	1	2	2	2	2	2	2	2	2	1	2	3	2	3	2	2	3	1	2	1	1	1	1	1	3	3	62
57	375	2	5	4	3	5	3	1	6	1	4	2	2	1	2	2	2	2	1	1	2	1	2	2	1	2	3	2	2	1	2	3	2	1	2	2	2	2	2	1	2	1	1	2	4	4	67
58	302	2	4	5	4	7	1	4	5	2	4	2	1	1	2	2	1	2	1	1	2	2	2	1	2	3	3	1	2	1	2	1	2	2	2	3	1	3	3	2	2	1	2	3	3	3	71
59	278	1	5	2	3	6	1	1	7	2	3	1	2	2	2	3	2	3	2	2	3	2	2	1	2	2	3	1	3	3	2	3	3	4	4	3	3	3	2	2	3	2	3	3	3	3	95
60	317	2	4	1	3	5	4	1	6	2	2	1	2	2	2	2	2	2	2	2	2	2	2	2	3	2	3	2	3	2	2	3	2	2	2	2	2	3	3	2	3	2	2	3	4	4	86
61	554	2	4	5	3	7	1	2	6	2	4	2	5	3	4	3	2	3	4	3	2	2	2	4	2	4	4	3	4	3	4	3	4	3	4	2	3	2	2	2	2	1	2	2	4	4	104
62	92	2	4	5	3	7	1	1	7	2	4	1	1	1	1	1	1	1	1	1	1	1	1	1	1	1	1	1	1	1	1	1	1	1	1	1	1	1	1	1	1	1	1	1	5	5	37
63	218	2	5	3	4	2	3	5	5	3	1	1	3	3	4	4	4	4	4	3	4	3	3	4	3	4	3	4	4	4	3	1	3	4	3	3	1	3	3	4	4	4	4	4	3	4	125
64	108	2	4	5	3	7	1	1	6	1	4	2	2	2	2	2	2	2	2	2	2	2	2	2	2	2	2	2	2	2	2	2	2	2	2	2	2	2	2	2	2	2	2	2	2	2	78
65	135	1	4	1	4	1	3	1	3	2	4	2	3	3	3	3	4	4	2	3	4	2	3	3	4	3	2	4	4	2	4	2	2	4	4	4	2	4	2	3	3	4	3	2	4	4	113
66	380	2	5	5	4	7	1	4	5	3	4	2	4	5	2	2	1	1	4	2	2	1	1	2	1	1	2	2	1	1	1	1	2	4	2	2	1	2	2	1	2	2	1	2	4	4	70
67	163	1	4	1	3	7	1	3	1	3	4	2	2	3	2	2	2	3	4	2	4	3	4	3	3	3	2	2	2	2	2	1	2	5	5	2	3	2	3	2	2	3	2	3	4	4	97
68	302	2	4	5	4	7	1	2	5	3	3	2	2	2	3	1	1	2	5	2	1	1	3	3	3	2	2	2	1	2	1	2	2	5	1	2	1	2	2	2	3	1	2	2	4	4	76
69	241	2	4	5	4	7	1	3	5	3	4	2	1	2	1	1	2	2	1	1	2	2	3	3	3	1	2	1	1	1	1	2	2	2	2	2	2	2	3	2	2	2	1	1	4	4	68
70	193	2	4	5	3	7	1	4	5	3	3	2	1	1	1	1	1	1	1	2	1	2	2	1	1	1	1	1	2	2	1	1	4	3	1	4	1	2	1	1	2	1	1	2	1	1	63
71	152	1	4	1	4	7	1	4	6	2	3	2	2	1	2	1	1	1	1	2	2	1	2	2	1	2	2	1	1	2	2	2	3	2	3	3	3	2	2	1	1	2	1	2	2	1	71
72	86	1	4	1	4	7	2	1	6	1	3	2	2	1	2	1	1	2	2	2	3	1	2	1	1	1	2	1	2	2	2	4	3	4	4	4	3	2	2	2	2	2	2	2	2	2	81
73	76	2	4	4	3	7	1	2	5	3	4	2	1	1	1	1	1	1	1	1	1	1	1	1	1	1	1	1	1	1	1	1	1	1	1	1	1	1	1	1	1	1	1	1	1	1	45
74	207	2	4	1	3	1	2	5	6	1	1	1	2	2	2	1	2	1	1	1	1	1	2	3	2	2	2	3	1	1	3	1	2	2	2	2	4	1	2	1	3	3	2	1	2	2	73
75	162	1	4	5	4	7	1	2	5	2	4	2	1	1	2	2	2	1	1	1	2	2	2	1	2	2	1	2	1	1	2	3	2	2	1	2	3	2	1	2	2	2	2	2	2	2	69
76	99	1	4	3	3	7	1	2	3	3	3	2	2	2	1	2	1	2	2	2	2	2	1	1	1	1	2	1	2	2	2	2	2	1	2	2	1	2	2	2	1	1	2	2	1	2	66
77	86	2	4	3	4	7	1	3	6	2	3	2	2	2	2	2	2	2	2	2	2	2	2	2	2	2	2	2	2	2	2	2	2	2	2	2	2	3	2	3	2	2	2	2	3	3	79
78	173	2	4	5	3	7	1	3	3	1	4	1	1	1	1	1	1	1	1	1	1	1	1	1	1	1	1	1	1	1	3	3	4	2	4	4	1	2	3	2	1	2	2	3	2	3	68
79	101	1	4	5	3	7	1	1	5	2	3	1	1	1	1	1	1	1	1	1	1	1	1	1	1	1	1	1	1	1	1	3	2	2	2	2	2	1	1	1	1	1	1	1	1	1	52
80	54	1	4	5	3	7	1	1	5	2	3	2	1	1	1	1	1	1	1	1	1	1	1	1	1	1	1	1	1	1	1	1	1	1	1	1	1	1	1	1	1	1	1	1	4	4	39
81	287	2	4	1	4	1	3	3	5	3	2	2	1	1	1	1	1	1	1	1	1	1	1	1	1	1	1	1	2	1	2	1	1	2	1	1	2	3	2	2	2	2	1	1	4	4	50
82	218	2	4	5	3	7	1	3	5	3	4	2	1	1	2	3	3	1	1	1	2	2	2	1	2	2	3	2	1	2	2	1	1	4	1	1	1	1	1	1	2	1	1	2	4	4	62
83	194	2	4	5	3	7	1	4	5	2	4	2	2	2	2	2	2	1	2	1	2	1	1	1	2	2	2	1	1	2	2	1	1	1	1	2	1	1	2	1	1	1	1	1	3	4	58
84	319	2	4	5	3	7	1	4	5	3	4	2	4	3	4	2	3	2	2	2	2	2	3	2	2	1	2	2	3	3	1	3	4	2	2	3	1	2	3	2	4	3	2	3	4	4	89
85	131	2	4	5	4	7	1	3	5	2	4	2	2	2	2	3	2	2	2	2	2	2	2	2	2	2	2	2	2	2	2	3	4	3	3	3	2	2	2	2	2	2	3	2	3	3	86
86	231	2	4	5	4	7	1	1	5	2	3	3	3	2	4	2	4	2	2	2	3	2	2	3	2	3	2	2	4	2	3	2	4	3	4	3	2	2	2	2	2	2	2	2	3	3	95
87	831	1	4	3	3	7	1	2	5	3	3	2	1	1	1	1	2	1	1	1	1	1	1	1	1	1	1	1	1	1	1	3	1	2	2	2	1	2	1	2	1	1	1	1	4	4	48
88	106	2	4	5	3	7	1	1	7	1	4	4	2	2	2	2	2	2	2	2	2	2	2	2	2	2	2	2	2	2	2	4	3	4	3	4	4	2	2	2	3	2	2	2	2	3	88
89	237	2	4	3	3	7	2	2	3	4	4	2	3	3	3	2	3	2	2	2	2	3	3	2	3	2	3	2	2	3	2	3	3	4	3	4	3	3	2	3	3	3	2	3	3	1	102
90	221	1	4	5	4	7	1	2	4	3	4	2	2	2	2	3	2	2	2	2	3	2	3	3	2	3	3	3	2	2	2	2	3	1	2	2	2	3	3	2	3	2	3	3	3	4	89
91	231	2	4	5	3	7	1	4	5	3	3	1	2	4	2	3	2	3	2	3	2	2	2	2	2	2	2	2	2	2	2	3	3	4	2	2	2	3	3	2	2	3	2	2	4	4	87
92	109	2	4	5	3	7	1	2	3	2	4	2	1	1	1	1	1	1	1	1	1	1	1	1	1	1	1	1	1	1	1	1	1	1	1	1	1	1	1	1	1	1	1	1	4	4	39
93	197	2	4	5	3	7	1	3	6	2	3	1	2	2	2	2	2	2	3	2	2	2	2	2	2	2	3	2	2	2	2	3	1	4	1	1	3	1	3	2	3	4	2	2	4	4	79
94	78	2	4	5	3	7	1	4	5	1	4	2	2	2	2	2	2	2	3	2	2	3	3	2	2	3	3	2	2	2	3	2	2	2	2	2	2	2	2	2	2	2	2	2	3	3	82
95	256	2	4	5	3	7	1	1	3	1	4	1	2	2	2	1	2	2	2	1	2	2	2	2	2	2	2	2	2	1	2	3	2	4	4	2	3	3	2	2	2	2	2	2	3	4	80
96	106	1	4	2	4	2	5	3	7	1	4	1	2	2	2	2	2	2	2	2	2	2	2	2	2	2	2	2	2	2	2	1	1	3	1	1	3	2	2	2	2	2	2	2	2	2	75
97	180	2	4	5	3	7	1	5	5	3	4	4	1	1	2	2	2	2	2	2	2	2	2	2	2	2	2	2	2	2	2	2	1	4	1	1	4	2	2	1	2	2	2	2	4	3	73
98	342	2	4	5	4	7	1	1	7	3	4	2	3	3	3	2	3	2	2	2	2	3	3	3	3	3	3	4	3	2	3	2	3	2	3	3	2	2	3	2	2	2	2	2	3	3	97
99	152	2	4	1	3	8	1	4	5	4	4	3	3	3	3	3	3	3	3	3	3	3	3	3	3	3	3	3	3	3	3	3	3	4	3	3	4	3	3	3	3	3	3	3	3	3	113
100	256	2	4	5	3	7	1	1	6	2	4	3	5	4	5	4	4	4	2	4	4	5	4	4	2	2	3	3	2	3	4	3	3	4	3	3	3	3	4	4	3	4	2	2	2	2	126
101	225	2	4	5	3	7	1	1	6	2	4	3	3	3	2	2	2	2	2	2	2	2	2	2	2	2	2	2	2	2	2	2	2	3	3	2	3	2	2	2	2	3	2	2	4	4	80
102	595	2	4	5	4	7	1	3	6	2	4	2	2	1	2	3	3	3	2	2	4	2	2	3	2	3	3	2	2	3	3	3	3	3	4	2	3	2	3	3	2	2	3	2	2	2	97
103	115	1	4	5	3	7	1	1	7	4	4	1	1	1	1	1	1	1	1	1	1	1	1	1	1	1	1	1	1	1	1	1	1	1	1	1	1	1	1	1	1	1	1	1	1	1	45
104	77	1	4	4	3	7	1	1	5	1	2	1	1	1	1	2	2	1	1	2	2	1	1	2	2	2	1	2	1	1	2	2	2	2	2	1	2	2	2	3	2	2	1	2	4	4	62
105	133	2	4	5	3	7	1	4	5	3	3	2	2	2	1	2	2	2	1	2	2	2	2	1	1	2	2	2	1	2	2	2	2	2	1	2	2	2	1	1	2	2	2	1	2	2	68
106	112	1	4	4	3	7	1	1	3	2	4	1	1	1	1	1	1	1	1	1	1	1	1	1	1	1	1	1	1	1	1	1	1	1	1	1	1	1	1	1	1	1	1	1	1	1	45
107	122	2	4	3	3	3	4	1	3	2	3	2	1	1	2	1	1	2	2	2	1	2	2	2	1	1	2	1	2	2	2	2	3	3	1	2	3	2	1	1	2	2	1	1	2	1	69
108	384	2	4	3	3	7	1	2	5	1	4	2	4	5	4	4	4	3	4	2	2	3	4	2	3	2	3	4	3	3	2	3	5	5	4	4	5	2	3	2	3	2	2	4	3	3	120
109	124	1	4	5	3	7	1	1	2	1	4	1	1	1	1	1	1	1	1	1	1	1	2	1	2	2	1	1	1	1	2	3	1	3	2	1	3	1	3	1	3	2	2	2	4	4	57
110	63	1	4	3	3	7	1	1	7	2	1	2	1	1	1	1	1	1	1	1	1	1	1	1	1	1	1	1	1	1	1	1	1	1	1	1	1	1	1	1	1	1	1	1	1	1	45
111	248	2	6	3	2	6	3	1	7	3	2	3	2	2	1	2	2	1	1	2	2	2	3	2	3	2	2	1	2	2	2	1	2	3	1	1	2	1	3	2	2	1	2	2	3	3	71
112	#NULL!	1	7	2	1	8	2	1	2	3	1	1	4	4	5	4	5	4	4	3	3	1	2	2	2	1	2	1	3	2	1	1	1	1	3	2	1	1	2	1	3	3	2	1	4	4	#NULL!
113	#NULL!	2	7	2	1	8	2	1	2	3	1	1	4	4	5	5	5	4	4	3	4	1	2	2	1	3	2	2	3	2	1	1	2	1	2	2	1	1	2	1	3	4	4	2	4	4	#NULL!
114	#NULL!	1	3	3	2	7	1	2	5	2	3	1	3	4	4	4	3	3	3	2	3	3	3	3	3	2	3	3	3	2	2	3	4	4	4	2	4	4	4	3	3	3	3	2	3	3	#NULL!
115	#NULL!	1	5	4	3	5	2	2	5	2	3	2	3	3	4	4	4	3	3	2	2	2	2	2	2	2	3	2	3	2	2	2	4	4	4	4	2	4	4	2	3	4	2	2	4	3	#NULL!
116	#NULL!	2	3	3	2	7	1	3	5	2	4	1	3	5	4	4	4	3	4	4	3	3	3	3	3	2	3	3	3	2	2	4	4	4	4	3	4	4	4	3	4	3	3	3	3	3	#NULL!
117	#NULL!	1	8	4	1	8	1	1	2	3	1	1	4	4	5	5	5	3	4	4	4	2	4	4	4	3	5	4	4	2	3	2	2	1	3	4	1	1	2	1	2	4	4	1	3	4	#NULL!
118	#NULL!	2	4	1	4	2	3	5	5	2	2	2	5	5	5	2	5	2	2	2	2	2	2	2	2	2	2	4	2	2	2	5	5	5	5	4	4	2	2	2	2	2	2	2	3	3	#NULL!
119	#NULL!	1	7	4	1	8	2	3	7	3	1	1	3	4	5	4	4	3	3	3	3	3	4	4	2	3	2	2	2	1	3	1	1	1	2	2	1	2	2	3	4	3	2	1	3	4	#NULL!
120	#NULL!	1	6	3	2	5	2	1	7	1	2	1	3	4	4	4	4	3	3	2	3	2	3	3	3	3	3	3	3	3	2	2	1	4	3	2	3	4	4	4	4	3	3	2	4	3	#NULL!
121	#NULL!	1	4	5	4	7	1	3	6	2	4	2	4	4	2	4	4	4	4	2	2	2	4	3	2	2	4	4	4	2	4	2	3	2	4	2	2	2	2	2	4	2	2	4	4	3	#NULL!
122	#NULL!	1	6	3	3	5	3	3	2	2	2	3	3	3	3	2	2	2	2	2	2	2	1	2	1	2	2	2	2	2	2	3	2	3	2	2	2	2	2	2	2	1	2	2	2	3	#NULL!
123	#NULL!	1	4	1	4	7	1	5	5	2	4	2	3	2	2	3	3	3	1	2	2	3	2	2	3	3	2	3	3	3	2	3	2	3	3	2	3	2	2	2	2	3	2	3	2	2	#NULL!
124	#NULL!	2	4	5	4	7	1	4	5	1	4	1	4	4	4	4	4	4	1	3	4	1	2	1	3	1	3	1	1	2	1	3	1	1	1	2	1	3	3	2	3	1	1	3	3	4	#NULL!
125	#NULL!	1	4	2	4	7	1	3	3	2	2	3	4	3	3	2	2	2	2	1	1	2	1	2	2	1	1	2	1	3	2	3	2	2	3	2	3	1	1	2	1	2	1	2	3	2	#NULL!
126	#NULL!	1	4	5	4	7	1	1	5	3	3	3	3	3	3	4	4	3	3	3	4	2	3	2	2	3	3	2	2	2	3	2	2	4	2	2	2	2	3	2	3	3	2	3	2	2	#NULL!
127	#NULL!	2	4	5	4	7	1	4	5	2	4	2	2	2	2	3	2	2	1	2	2	2	2	2	2	2	3	2	2	2	2	2	2	2	2	2	2	2	2	1	2	1	1	1	4	4	#NULL!
128	#NULL!	2	4	5	4	7	1	2	5	3	3	1	4	1	1	5	1	2	4	1	4	2	1	4	1	2	1	5	1	1	1	2	3	2	1	1	1	1	3	1	1	1	2	1	4	4	#NULL!
129	#NULL!	2	4	5	4	7	1	4	5	1	4	1	5	5	4	4	4	4	2	3	4	3	2	2	2	2	3	4	1	2	3	3	4	4	3	3	2	2	2	2	4	2	2	2	2	2	#NULL!
130	#NULL!	1	4	2	4	5	2	3	6	1	4	2	2	2	2	2	2	2	1	2	2	3	3	2	3	1	2	2	2	2	1	1	2	2	2	2	2	2	3	1	2	2	2	2	2	2	#NULL!
131	#NULL!	1	4	1	3	8	4	3	7	1	4	1	2	2	2	2	2	2	2	1	2	1	1	1	2	2	2	2	2	1	1	2	2	2	2	1	2	2	2	1	2	1	2	1	2	2	#NULL!
132	#NULL!	1	4	5	4	7	1	3	6	2	3	2	1	1	1	1	1	2	2	2	2	3	3	3	3	2	2	3	3	1	1	1	1	1	1	1	1	3	3	1	1	1	1	1	3	3	#NULL!
133	#NULL!	2	6	3	3	2	2	1	7	2	1	1	3	3	3	3	3	3	2	3	3	2	2	2	2	2	2	2	2	3	2	1	1	3	1	1	2	2	2	2	2	3	2	2	4	4	#NULL!
134	#NULL!	2	4	5	4	7	1	3	3	3	3	2	4	4	4	4	3	4	2	3	4	2	2	1	2	2	2	1	1	2	3	2	2	4	2	2	2	2	2	1	2	2	2	2	3	3	#NULL!
135	#NULL!	2	4	1	3	2	2	1	6	1	1	2	2	2	2	2	2	2	2	2	2	2	2	2	2	2	2	2	2	2	2	2	2	2	2	2	2	2	2	2	2	2	2	2	2	2	#NULL!
136	#NULL!	2	4	1	4	7	1	4	6	2	4	2	2	2	2	2	2	2	2	2	2	4	3	2	2	2	2	2	2	2	3	2	2	2	4	1	2	3	2	2	2	2	2	2	2	2	#NULL!
137	#NULL!	2	4	3	4	7	1	1	6	2	3	1	2	3	3	2	2	2	2	2	3	3	3	3	3	2	3	2	2	2	3	2	2	5	3	3	2	2	3	2	2	2	2	2	3	4	#NULL!
138	#NULL!	1	4	5	3	7	1	2	3	2	2	3	3	2	3	2	2	3	2	3	2	3	3	3	2	3	2	2	3	2	2	2	2	2	3	2	2	2	3	2	2	2	3	2	2	3	#NULL!
139	#NULL!	1	4	5	3	7	1	2	6	1	4	2	1	1	1	2	2	2	2	1	2	2	1	1	2	2	1	2	2	2	1	1	2	2	2	1	2	1	2	2	2	1	1	2	4	4	#NULL!
140	#NULL!	1	4	1	3	7	1	3	4	2	3	2	2	3	2	2	2	2	2	2	2	2	2	3	3	2	2	2	2	3	2	2	2	4	4	4	4	2	2	2	2	2	2	2	2	2	#NULL!
141	#NULL!	2	4	5	3	7	1	1	6	2	2	2	1	1	1	2	2	3	2	2	3	2	2	4	2	2	2	4	3	2	3	2	2	3	2	3	2	2	2	4	4	4	4	4	3	2	#NULL!
142	#NULL!	1	4	3	3	7	2	2	6	2	3	1	1	1	1	1	1	1	1	1	1	1	1	1	1	1	1	1	1	1	1	1	1	1	1	1	1	1	1	1	5	5	3	3	1	1	#NULL!
143	#NULL!	1	4	5	4	7	1	3	5	3	4	2	2	4	2	3	1	4	5	3	4	1	2	2	2	3	3	3	2	1	2	3	1	3	2	2	3	3	3	2	2	2	2	2	4	4	#NULL!
144	#NULL!	2	5	2	4	2	3	1	7	2	2	1	2	2	3	3	2	3	3	2	3	3	3	2	3	3	3	2	2	3	2	2	1	1	1	2	2	3	2	2	3	3	2	3	4	4	#NULL!
145	#NULL!	2	4	5	3	7	1	5	5	4	4	2	3	3	3	1	3	1	2	1	3	2	2	1	2	3	3	1	1	1	3	1	1	1	1	1	1	3	2	1	3	1	3	3	4	3	#NULL!
146	#NULL!	2	4	5	3	7	1	2	5	1	4	1	2	2	2	2	2	2	2	2	2	2	2	2	2	2	2	2	2	2	2	2	4	2	3	4	2	3	2	2	2	2	2	2	2	2	#NULL!
147	#NULL!	2	4	5	3	7	1	2	5	2	4	3	3	3	3	3	3	3	3	3	3	3	3	3	3	3	3	3	3	3	3	3	3	3	3	3	3	3	3	3	3	3	3	3	3	3	#NULL!
148	#NULL!	2	4	5	3	7	1	3	5	2	4	2	1	1	1	1	1	1	1	1	1	1	1	1	1	1	1	1	1	1	1	2	1	1	1	2	1	1	1	1	1	1	1	1	4	4	#NULL!
149	#NULL!	2	4	5	3	7	1	1	6	2	4	1	2	2	2	3	3	2	1	1	3	2	2	1	2	1	1	3	1	1	1	2	2	5	2	4	4	1	1	1	2	1	1	1	4	3	#NULL!
150	#NULL!	2	4	5	3	7	1	3	5	2	4	2	1	1	1	1	1	1	1	1	1	1	1	1	1	1	1	1	1	1	1	2	3	2	3	3	3	1	1	1	1	1	1	1	3	3	#NULL!
151	#NULL!	2	4	5	3	7	1	1	5	2	4	2	1	1	1	1	3	1	1	1	1	1	1	1	1	1	1	1	1	1	1	2	1	3	1	1	2	1	1	1	1	1	1	1	4	4	#NULL!
152	#NULL!	2	4	3	3	7	1	2	3	2	3	1	2	2	2	1	1	1	1	1	1	2	1	1	2	2	2	1	1	1	2	2	3	1	1	2	2	2	3	2	1	1	2	3	3	3	#NULL!
153	#NULL!	2	4	5	3	7	1	4	5	3	3	2	3	2	1	1	2	2	2	2	2	3	2	3	3	3	4	2	2	2	1	3	2	4	5	2	3	1	1	1	1	2	3	2	3	3	#NULL!
154	#NULL!	2	4	5	3	7	1	2	6	2	3	1	1	1	1	1	1	1	1	1	1	2	2	1	2	2	2	1	1	2	2	1	3	1	1	1	1	2	2	1	2	1	1	2	4	4	#NULL!
155	#NULL!	2	4	5	3	7	1	4	4	1	4	2	2	2	2	2	2	2	2	2	2	2	2	2	2	2	2	2	2	2	2	2	3	2	3	3	2	2	2	1	2	2	2	2	2	2	#NULL!
156	#NULL!	1	4	5	3	7	1	2	6	3	1	3	2	2	2	2	2	2	2	2	2	2	2	2	2	2	2	2	2	2	2	2	2	2	2	2	5	2	2	2	2	2	2	2	2	2	#NULL!
157	#NULL!	2	4	5	3	7	1	2	5	1	4	2	4	1	4	1	1	1	1	1	1	2	1	1	2	3	2	1	1	1	3	2	1	2	1	1	2	3	3	2	3	1	1	3	3	2	#NULL!
158	#NULL!	2	4	5	3	7	1	4	5	4	3	2	4	4	4	2	3	2	4	2	2	1	1	2	1	2	2	4	1	2	3	3	4	2	3	3	2	2	2	2	2	3	2	3	4	3	#NULL!
159	#NULL!	2	4	5	3	7	1	3	5	1	4	2	1	2	2	1	2	2	1	1	1	1	1	1	1	1	3	2	2	2	1	1	2	1	2	2	2	2	2	2	1	1	1	1	2	1	#NULL!
160	#NULL!	1	4	5	3	7	1	2	5	2	4	1	1	1	2	2	2	2	2	2	2	2	2	1	2	2	2	1	1	1	2	4	4	4	4	4	4	2	2	2	2	1	2	3	4	4	#NULL!
161	#NULL!	1	4	5	3	7	1	2	5	4	3	4	3	3	2	4	4	2	2	2	3	1	1	1	1	2	2	1	1	2	2	1	1	2	2	1	3	2	2	2	2	2	2	2	4	4	#NULL!
162	#NULL!	2	4	5	3	7	1	2	5	2	4	2	3	2	3	2	2	3	1	1	2	1	1	1	2	2	2	1	2	2	2	2	2	1	2	2	3	3	3	3	2	2	2	1	2	2	#NULL!
163	#NULL!	1	4	5	3	7	1	2	5	2	4	1	2	2	2	2	3	2	2	2	2	2	2	2	2	2	2	2	2	2	2	2	2	4	2	4	1	2	2	2	2	2	2	2	4	4	#NULL!
164	#NULL!	2	4	5	3	7	1	3	5	2	4	2	3	3	3	2	4	3	1	2	2	3	3	3	3	2	3	3	2	2	3	3	3	3	3	1	3	3	3	2	2	2	3	2	4	3	#NULL!
165	#NULL!	2	4	5	3	7	1	4	5	3	3	2	4	4	4	3	4	2	1	2	2	3	3	2	3	2	3	2	1	2	2	2	4	2	4	3	2	3	2	2	3	2	2	2	2	2	#NULL!
166	#NULL!	2	4	4	4	7	1	5	7	1	3	2	4	4	4	4	5	2	4	1	2	1	1	1	1	1	2	2	3	1	1	2	1	4	2	1	2	1	2	2	2	1	2	2	4	5	#NULL!
167	#NULL!	2	4	5	3	7	1	4	5	2	4	2	1	1	1	2	2	2	1	1	3	1	2	2	2	1	2	2	2	1	2	5	4	5	3	2	5	2	1	3	2	2	2	3	4	4	#NULL!
168	#NULL!	2	4	4	3	7	1	2	6	2	4	1	1	1	3	1	3	1	1	1	1	1	1	1	1	1	3	1	1	1	1	2	4	4	3	4	2	1	1	1	1	2	1	1	3	3	#NULL!
169	#NULL!	2	4	1	4	2	4	5	5	1	4	2	1	2	1	1	1	3	1	1	3	1	2	1	1	1	2	1	2	3	1	1	4	5	2	2	4	3	2	1	2	1	1	1	3	2	#NULL!
170	#NULL!	2	4	5	4	7	1	1	6	2	4	2	2	2	2	2	2	2	2	2	2	2	2	2	2	2	2	2	2	2	2	3	2	3	2	2	3	2	2	2	2	3	2	2	3	3	#NULL!
171	#NULL!	2	4	5	3	7	1	1	5	1	4	2	4	4	4	3	2	2	2	2	4	2	2	2	3	2	1	3	1	2	2	3	3	5	4	5	3	2	3	2	2	2	2	3	3	3	#NULL!
172	#NULL!	2	5	1	4	5	5	1	7	2	4	1	1	1	1	1	1	1	1	1	1	2	2	2	2	1	2	2	2	1	2	1	2	4	2	1	4	3	2	1	3	2	1	3	3	3	#NULL!
173	#NULL!	2	4	5	4	7	1	3	6	2	4	2	2	2	2	1	2	1	1	1	1	2	2	1	2	2	2	1	2	1	2	1	2	1	2	2	1	1	2	1	2	2	1	1	3	3	#NULL!
174	#NULL!	1	4	5	3	7	1	3	5	1	4	4	5	3	4	3	5	5	5	1	5	1	2	3	3	2	3	4	4	2	4	3	2	2	3	4	5	5	4	3	4	4	3	2	4	3	#NULL!
175	#NULL!	2	4	5	3	7	1	2	5	2	4	2	3	3	3	3	3	3	3	3	3	3	3	3	3	3	3	3	3	3	3	2	2	2	2	2	2	3	3	2	3	3	3	3	3	3	#NULL!
176	#NULL!	2	4	5	3	7	1	3	5	2	3	3	1	1	1	1	1	1	2	1	1	2	2	2	2	2	2	2	2	1	2	3	2	3	2	2	3	1	2	1	1	1	1	1	3	3	#NULL!
177	#NULL!	2	5	4	3	5	3	1	6	1	4	2	2	1	2	2	2	2	1	1	2	1	2	2	1	2	3	2	2	1	2	3	2	1	2	2	2	2	2	1	2	1	1	2	4	4	#NULL!
178	#NULL!	2	4	5	4	7	1	4	5	2	4	2	1	1	2	2	1	2	1	1	2	2	2	1	2	3	3	1	2	1	2	1	2	2	2	3	1	3	3	2	2	1	2	3	3	3	#NULL!
179	#NULL!	1	5	2	3	6	1	1	7	2	3	1	2	2	2	3	2	3	2	2	3	2	2	1	2	2	3	1	3	3	2	3	3	4	4	3	3	3	2	2	3	2	3	3	3	3	#NULL!
180	#NULL!	2	4	1	3	5	4	1	6	2	2	1	2	2	2	2	2	2	2	2	2	2	2	2	3	2	3	2	3	2	2	3	2	2	2	2	2	3	3	2	3	2	2	3	4	4	#NULL!
181	#NULL!	2	4	5	3	7	1	2	6	2	4	2	5	3	4	3	2	3	4	3	2	2	2	4	2	4	4	3	4	3	4	3	4	3	4	2	3	2	2	2	2	1	2	2	4	4	#NULL!
182	#NULL!	2	4	5	3	7	1	1	7	2	4	1	1	1	1	1	1	1	1	1	1	1	1	1	1	1	1	1	1	1	1	1	1	1	1	1	1	1	1	1	1	1	1	1	5	5	#NULL!
183	#NULL!	2	5	3	4	2	3	5	5	3	1	1	3	3	4	4	4	4	4	3	4	3	3	4	3	4	3	4	4	4	3	1	3	4	3	3	1	3	3	4	4	4	4	4	3	4	#NULL!
184	#NULL!	2	4	5	3	7	1	1	6	1	4	2	2	2	2	2	2	2	2	2	2	2	2	2	2	2	2	2	2	2	2	2	2	2	2	2	2	2	2	2	2	2	2	2	2	2	#NULL!
185	#NULL!	1	4	1	4	1	3	1	3	2	4	2	3	3	3	3	4	4	2	3	4	2	3	3	4	3	2	4	4	2	4	2	2	4	4	4	2	4	2	3	3	4	3	2	4	4	#NULL!
186	#NULL!	2	5	5	4	7	1	4	5	3	4	2	4	5	2	2	1	1	4	2	2	1	1	2	1	1	2	2	1	1	1	1	2	4	2	2	1	2	2	1	2	2	1	2	4	4	#NULL!
187	#NULL!	1	4	1	3	7	1	3	1	3	4	2	2	3	2	2	2	3	4	2	4	3	4	3	3	3	2	2	2	2	2	1	2	5	5	2	3	2	3	2	2	3	2	3	4	4	#NULL!
188	#NULL!	2	4	5	4	7	1	2	5	3	3	2	2	2	3	1	1	2	5	2	1	1	3	3	3	2	2	2	1	2	1	2	2	5	1	2	1	2	2	2	3	1	2	2	4	4	#NULL!
189	#NULL!	2	4	5	4	7	1	3	5	3	4	2	1	2	1	1	2	2	1	1	2	2	3	3	3	1	2	1	1	1	1	2	2	2	2	2	2	2	3	2	2	2	1	1	4	4	#NULL!
190	#NULL!	2	4	5	3	7	1	4	5	3	3	2	1	1	1	1	1	1	1	2	1	2	2	1	1	1	1	1	2	2	1	1	4	3	1	4	1	2	1	1	2	1	1	2	1	1	#NULL!
191	#NULL!	1	4	1	4	7	1	4	6	2	3	2	2	1	2	1	1	1	1	2	2	1	2	2	1	2	2	1	1	2	2	2	3	2	3	3	3	2	2	1	1	2	1	2	2	1	#NULL!
192	#NULL!	1	4	1	4	7	2	1	6	1	3	2	2	1	2	1	1	2	2	2	3	1	2	1	1	1	2	1	2	2	2	4	3	4	4	4	3	2	2	2	2	2	2	2	2	2	#NULL!
193	#NULL!	2	4	4	3	7	1	2	5	3	4	2	1	1	1	1	1	1	1	1	1	1	1	1	1	1	1	1	1	1	1	1	1	1	1	1	1	1	1	1	1	1	1	1	1	1	#NULL!
194	#NULL!	2	4	1	3	1	2	5	6	1	1	1	2	2	2	1	2	1	1	1	1	1	2	3	2	2	2	3	1	1	3	1	2	2	2	2	4	1	2	1	3	3	2	1	2	2	#NULL!
195	#NULL!	1	4	5	4	7	1	2	5	2	4	2	1	1	2	2	2	1	1	1	2	2	2	1	2	2	1	2	1	1	2	3	2	2	1	2	3	2	1	2	2	2	2	2	2	2	#NULL!
196	#NULL!	1	4	3	3	7	1	2	3	3	3	2	2	2	1	2	1	2	2	2	2	2	1	1	1	1	2	1	2	2	2	2	2	1	2	2	1	2	2	2	1	1	2	2	1	2	#NULL!
197	#NULL!	2	4	3	4	7	1	3	6	2	3	2	2	2	2	2	2	2	2	2	2	2	2	2	2	2	2	2	2	2	2	2	2	2	2	2	2	3	2	3	2	2	2	2	3	3	#NULL!
198	#NULL!	2	4	5	3	7	1	3	3	1	4	1	1	1	1	1	1	1	1	1	1	1	1	1	1	1	1	1	1	1	3	3	4	2	4	4	1	2	3	2	1	2	2	3	2	3	#NULL!
199	#NULL!	1	4	5	3	7	1	1	5	2	3	1	1	1	1	1	1	1	1	1	1	1	1	1	1	1	1	1	1	1	1	3	2	2	2	2	2	1	1	1	1	1	1	1	1	1	#NULL!
200	#NULL!	1	4	5	3	7	1	1	5	2	3	2	1	1	1	1	1	1	1	1	1	1	1	1	1	1	1	1	1	1	1	1	1	1	1	1	1	1	1	1	1	1	1	1	4	4	#NULL!
201	#NULL!	2	4	1	4	1	3	3	5	3	2	2	1	1	1	1	1	1	1	1	1	1	1	1	1	1	1	1	2	1	2	1	1	2	1	1	2	3	2	2	2	2	1	1	4	4	#NULL!
202	#NULL!	2	4	5	3	7	1	3	5	3	4	2	1	1	2	3	3	1	1	1	2	2	2	1	2	2	3	2	1	2	2	1	1	4	1	1	1	1	1	1	2	1	1	2	4	4	#NULL!
203	#NULL!	2	4	5	3	7	1	4	5	2	4	2	2	2	2	2	2	1	2	1	2	1	1	1	2	2	2	1	1	2	2	1	1	1	1	2	1	1	2	1	1	1	1	1	3	4	#NULL!
204	#NULL!	2	4	5	3	7	1	4	5	3	4	2	4	3	4	2	3	2	2	2	2	2	3	2	2	1	2	2	3	3	1	3	4	2	2	3	1	2	3	2	4	3	2	3	4	4	#NULL!
205	#NULL!	2	4	5	4	7	1	3	5	2	4	2	2	2	2	3	2	2	2	2	2	2	2	2	2	2	2	2	2	2	2	3	4	3	3	3	2	2	2	2	2	2	3	2	3	3	#NULL!
206	#NULL!	2	4	5	4	7	1	1	5	2	3	3	3	2	4	2	4	2	2	2	3	2	2	3	2	3	2	2	4	2	3	2	4	3	4	3	2	2	2	2	2	2	2	2	3	3	#NULL!
207	#NULL!	1	4	3	3	7	1	2	5	3	3	2	1	1	1	1	2	1	1	1	1	1	1	1	1	1	1	1	1	1	1	3	1	2	2	2	1	2	1	2	1	1	1	1	4	4	#NULL!
208	#NULL!	2	4	5	3	7	1	1	7	1	4	4	2	2	2	2	2	2	2	2	2	2	2	2	2	2	2	2	2	2	2	4	3	4	3	4	4	2	2	2	3	2	2	2	2	3	#NULL!
209	#NULL!	2	4	3	3	7	2	2	3	4	4	2	3	3	3	2	3	2	2	2	2	3	3	2	3	2	3	2	2	3	2	3	3	4	3	4	3	3	2	3	3	3	2	3	3	1	#NULL!
210	#NULL!	1	4	5	4	7	1	2	4	3	4	2	2	2	2	3	2	2	2	2	3	2	3	3	2	3	3	3	2	2	2	2	3	1	2	2	2	3	3	2	3	2	3	3	3	4	#NULL!
211	#NULL!	2	4	5	3	7	1	4	5	3	3	1	2	4	2	3	2	3	2	3	2	2	2	2	2	2	2	2	2	2	2	3	3	4	2	2	2	3	3	2	2	3	2	2	4	4	#NULL!
212	#NULL!	2	4	5	3	7	1	2	3	2	4	2	1	1	1	1	1	1	1	1	1	1	1	1	1	1	1	1	1	1	1	1	1	1	1	1	1	1	1	1	1	1	1	1	4	4	#NULL!
213	#NULL!	2	4	5	3	7	1	3	6	2	3	1	2	2	2	2	2	2	3	2	2	2	2	2	2	2	3	2	2	2	2	3	1	4	1	1	3	1	3	2	3	4	2	2	4	4	#NULL!
214	#NULL!	2	4	5	3	7	1	4	5	1	4	2	2	2	2	2	2	2	3	2	2	3	3	2	2	3	3	2	2	2	3	2	2	2	2	2	2	2	2	2	2	2	2	2	3	3	#NULL!
215	#NULL!	2	4	5	3	7	1	1	3	1	4	1	2	2	2	1	2	2	2	1	2	2	2	2	2	2	2	2	2	1	2	3	2	4	4	2	3	3	2	2	2	2	2	2	3	4	#NULL!
216	#NULL!	1	4	2	4	2	5	3	7	1	4	1	2	2	2	2	2	2	2	2	2	2	2	2	2	2	2	2	2	2	2	1	1	3	1	1	3	2	2	2	2	2	2	2	2	2	#NULL!
217	#NULL!	2	4	5	3	7	1	5	5	3	4	4	1	1	2	2	2	2	2	2	2	2	2	2	2	2	2	2	2	2	2	2	1	4	1	1	4	2	2	1	2	2	2	2	4	3	#NULL!
218	#NULL!	2	4	5	4	7	1	1	7	3	4	2	3	3	3	2	3	2	2	2	2	3	3	3	3	3	3	4	3	2	3	2	3	2	3	3	2	2	3	2	2	2	2	2	3	3	#NULL!
219	#NULL!	2	4	1	3	8	1	4	5	4	4	3	3	3	3	3	3	3	3	3	3	3	3	3	3	3	3	3	3	3	3	3	3	4	3	3	4	3	3	3	3	3	3	3	3	3	#NULL!
220	#NULL!	2	4	5	3	7	1	1	6	2	4	3	5	4	5	4	4	4	2	4	4	5	4	4	2	2	3	3	2	3	4	3	3	4	3	3	3	3	4	4	3	4	2	2	2	2	#NULL!
221	#NULL!	2	4	5	3	7	1	1	6	2	4	3	3	3	2	2	2	2	2	2	2	2	2	2	2	2	2	2	2	2	2	2	2	3	3	2	3	2	2	2	2	3	2	2	4	4	#NULL!
222	#NULL!	2	4	5	4	7	1	3	6	2	4	2	2	1	2	3	3	3	2	2	4	2	2	3	2	3	3	2	2	3	3	3	3	3	4	2	3	2	3	3	2	2	3	2	2	2	#NULL!
223	#NULL!	1	4	5	3	7	1	1	7	4	4	1	1	1	1	1	1	1	1	1	1	1	1	1	1	1	1	1	1	1	1	1	1	1	1	1	1	1	1	1	1	1	1	1	1	1	#NULL!
224	#NULL!	1	4	4	3	7	1	1	5	1	2	1	1	1	1	2	2	1	1	2	2	1	1	2	2	2	1	2	1	1	2	2	2	2	2	1	2	2	2	3	2	2	1	2	4	4	#NULL!
225	#NULL!	2	4	5	3	7	1	4	5	3	3	2	2	2	1	2	2	2	1	2	2	2	2	1	1	2	2	2	1	2	2	2	2	2	1	2	2	2	1	1	2	2	2	1	2	2	#NULL!
226	#NULL!	1	4	4	3	7	1	1	3	2	4	1	1	1	1	1	1	1	1	1	1	1	1	1	1	1	1	1	1	1	1	1	1	1	1	1	1	1	1	1	1	1	1	1	1	1	#NULL!
227	#NULL!	2	4	3	3	3	4	1	3	2	3	2	1	1	2	1	1	2	2	2	1	2	2	2	1	1	2	1	2	2	2	2	3	3	1	2	3	2	1	1	2	2	1	1	2	1	#NULL!
228	#NULL!	2	4	3	3	7	1	2	5	1	4	2	4	5	4	4	4	3	4	2	2	3	4	2	3	2	3	4	3	3	2	3	5	5	4	4	5	2	3	2	3	2	2	4	3	3	#NULL!
229	#NULL!	1	4	5	3	7	1	1	2	1	4	1	1	1	1	1	1	1	1	1	1	1	2	1	2	2	1	1	1	1	2	3	1	3	2	1	3	1	3	1	3	2	2	2	4	4	#NULL!
230	#NULL!	1	4	3	3	7	1	1	7	2	1	2	1	1	1	1	1	1	1	1	1	1	1	1	1	1	1	1	1	1	1	1	1	1	1	1	1	1	1	1	1	1	1	1	1	1	#NULL!
231	#NULL!	2	6	3	2	6	3	1	7	3	2	3	2	2	1	2	2	1	1	2	2	2	3	2	3	2	2	1	2	2	2	1	2	3	1	1	2	1	3	2	2	1	2	2	3	3	#NULL!
232	#NULL!	1	7	2	1	8	2	1	2	3	1	1	4	4	5	4	5	4	4	3	3	1	2	2	2	1	2	1	3	2	1	1	1	1	3	2	1	1	2	1	3	3	2	1	4	4	#NULL!
233	#NULL!	2	7	2	1	8	2	1	2	3	1	1	4	4	5	5	5	4	4	3	4	1	2	2	1	3	2	2	3	2	1	1	2	1	2	2	1	1	2	1	3	4	4	2	4	4	#NULL!
234	#NULL!	1	3	3	2	7	1	2	5	2	3	1	3	4	4	4	3	3	3	2	3	3	3	3	3	2	3	3	3	2	2	3	4	4	4	2	4	4	4	3	3	3	3	2	3	3	#NULL!
235	#NULL!	1	5	4	3	5	2	2	5	2	3	2	3	3	4	4	4	3	3	2	2	2	2	2	2	2	3	2	3	2	2	2	4	4	4	4	2	4	4	2	3	4	2	2	4	3	#NULL!
236	#NULL!	2	3	3	2	7	1	3	5	2	4	1	3	5	4	4	4	3	4	4	3	3	3	3	3	2	3	3	3	2	2	4	4	4	4	3	4	4	4	3	4	3	3	3	3	3	#NULL!
237	#NULL!	1	8	4	1	8	1	1	2	3	1	1	4	4	5	5	5	3	4	4	4	2	4	4	4	3	5	4	4	2	3	2	2	1	3	4	1	1	2	1	2	4	4	1	3	4	#NULL!
238	#NULL!	2	4	1	4	2	3	5	5	2	2	2	5	5	5	2	5	2	2	2	2	2	2	2	2	2	2	4	2	2	2	5	5	5	5	4	4	2	2	2	2	2	2	2	3	3	#NULL!
239	#NULL!	1	7	4	1	8	2	3	7	3	1	1	3	4	5	4	4	3	3	3	3	3	4	4	2	3	2	2	2	1	3	1	1	1	2	2	1	2	2	3	4	3	2	1	3	4	#NULL!
240	#NULL!	1	6	3	2	5	2	1	7	1	2	1	3	4	4	4	4	3	3	2	3	2	3	3	3	3	3	3	3	3	2	2	1	4	3	2	3	4	4	4	4	3	3	2	4	3	#NULL!
241	#NULL!	1	4	5	4	7	1	3	6	2	4	2	4	4	2	4	4	4	4	2	2	2	4	3	2	2	4	4	4	2	4	2	3	2	4	2	2	2	2	2	4	2	2	4	4	3	#NULL!
242	#NULL!	1	6	3	3	5	3	3	2	2	2	3	3	3	3	2	2	2	2	2	2	2	1	2	1	2	2	2	2	2	2	3	2	3	2	2	2	2	2	2	2	1	2	2	2	3	#NULL!
243	#NULL!	1	4	1	4	7	1	5	5	2	4	2	3	2	2	3	3	3	1	2	2	3	2	2	3	3	2	3	3	3	2	3	2	3	3	2	3	2	2	2	2	3	2	3	2	2	#NULL!
244	#NULL!	1	4	2	4	7	1	3	3	2	2	3	4	3	3	2	2	2	2	1	1	2	1	2	2	1	1	2	1	3	2	3	2	2	3	2	3	1	1	2	1	2	1	2	3	2	#NULL!
245	#NULL!	1	4	5	4	7	1	1	5	3	3	3	3	3	3	4	4	3	3	3	4	2	3	2	2	3	3	2	2	2	3	2	2	4	2	2	2	2	3	2	3	3	2	3	2	2	#NULL!
246	#NULL!	1	4	2	4	5	2	3	6	1	4	2	2	2	2	2	2	2	1	2	2	3	3	2	3	1	2	2	2	2	1	1	2	2	2	2	2	2	3	1	2	2	2	2	2	2	#NULL!
247	#NULL!	1	4	1	3	8	4	3	7	1	4	1	2	2	2	2	2	2	2	1	2	1	1	1	2	2	2	2	2	1	1	2	2	2	2	1	2	2	2	1	2	1	2	1	2	2	#NULL!
248	#NULL!	1	4	5	4	7	1	3	6	2	3	2	1	1	1	1	1	2	2	2	2	3	3	3	3	2	2	3	3	1	1	1	1	1	1	1	1	3	3	1	1	1	1	1	3	3	#NULL!
249	#NULL!	1	4	5	3	7	1	2	3	2	2	3	3	2	3	2	2	3	2	3	2	3	3	3	2	3	2	2	3	2	2	2	2	2	3	2	2	2	3	2	2	2	3	2	2	3	#NULL!
250	#NULL!	1	4	5	3	7	1	2	6	1	4	2	1	1	1	2	2	2	2	1	2	2	1	1	2	2	1	2	2	2	1	1	2	2	2	1	2	1	2	2	2	1	1	2	4	4	#NULL!
251	#NULL!	1	4	1	3	7	1	3	4	2	3	2	2	3	2	2	2	2	2	2	2	2	2	3	3	2	2	2	2	3	2	2	2	4	4	4	4	2	2	2	2	2	2	2	2	2	#NULL!
252	#NULL!	1	4	3	3	7	2	2	6	2	3	1	1	1	1	1	1	1	1	1	1	1	1	1	1	1	1	1	1	1	1	1	1	1	1	1	1	1	1	1	5	5	3	3	1	1	#NULL!
253	#NULL!	1	4	5	4	7	1	3	5	3	4	2	2	4	2	3	1	4	5	3	4	1	2	2	2	3	3	3	2	1	2	3	1	3	2	2	3	3	3	2	2	2	2	2	4	4	#NULL!
254	#NULL!	1	4	5	3	7	1	2	6	3	1	3	2	2	2	2	2	2	2	2	2	2	2	2	2	2	2	2	2	2	2	2	2	2	2	2	5	2	2	2	2	2	2	2	2	2	#NULL!
255	#NULL!	1	4	5	3	7	1	2	5	2	4	1	1	1	2	2	2	2	2	2	2	2	2	1	2	2	2	1	1	1	2	4	4	4	4	4	4	2	2	2	2	1	2	3	4	4	#NULL!
256	#NULL!	1	4	5	3	7	1	2	5	4	3	4	3	3	2	4	4	2	2	2	3	1	1	1	1	2	2	1	1	2	2	1	1	2	2	1	3	2	2	2	2	2	2	2	4	4	#NULL!
257	#NULL!	1	4	5	3	7	1	2	5	2	4	1	2	2	2	2	3	2	2	2	2	2	2	2	2	2	2	2	2	2	2	2	2	4	2	4	1	2	2	2	2	2	2	2	4	4	#NULL!
258	#NULL!	1	4	5	3	7	1	3	5	1	4	4	5	3	4	3	5	5	5	1	5	1	2	3	3	2	3	4	4	2	4	3	2	2	3	4	5	5	4	3	4	4	3	2	4	3	#NULL!
259	#NULL!	1	5	2	3	6	1	1	7	2	3	1	2	2	2	3	2	3	2	2	3	2	2	1	2	2	3	1	3	3	2	3	3	4	4	3	3	3	2	2	3	2	3	3	3	3	#NULL!
260	#NULL!	1	4	1	4	1	3	1	3	2	4	2	3	3	3	3	4	4	2	3	4	2	3	3	4	3	2	4	4	2	4	2	2	4	4	4	2	4	2	3	3	4	3	2	4	4	#NULL!
261	#NULL!	1	4	1	3	7	1	3	1	3	4	2	2	3	2	2	2	3	4	2	4	3	4	3	3	3	2	2	2	2	2	1	2	5	5	2	3	2	3	2	2	3	2	3	4	4	#NULL!
262	#NULL!	1	4	1	4	7	1	4	6	2	3	2	2	1	2	1	1	1	1	2	2	1	2	2	1	2	2	1	1	2	2	2	3	2	3	3	3	2	2	1	1	2	1	2	2	1	#NULL!
263	#NULL!	1	4	1	4	7	2	1	6	1	3	2	2	1	2	1	1	2	2	2	3	1	2	1	1	1	2	1	2	2	2	4	3	4	4	4	3	2	2	2	2	2	2	2	2	2	#NULL!
264	#NULL!	1	4	5	4	7	1	2	5	2	4	2	1	1	2	2	2	1	1	1	2	2	2	1	2	2	1	2	1	1	2	3	2	2	1	2	3	2	1	2	2	2	2	2	2	2	#NULL!
265	#NULL!	1	4	3	3	7	1	2	3	3	3	2	2	2	1	2	1	2	2	2	2	2	1	1	1	1	2	1	2	2	2	2	2	1	2	2	1	2	2	2	1	1	2	2	1	2	#NULL!
266	#NULL!	1	4	5	3	7	1	1	5	2	3	1	1	1	1	1	1	1	1	1	1	1	1	1	1	1	1	1	1	1	1	3	2	2	2	2	2	1	1	1	1	1	1	1	1	1	#NULL!
267	#NULL!	1	4	5	3	7	1	1	5	2	3	2	1	1	1	1	1	1	1	1	1	1	1	1	1	1	1	1	1	1	1	1	1	1	1	1	1	1	1	1	1	1	1	1	4	4	#NULL!
268	#NULL!	1	4	3	3	7	1	2	5	3	3	2	1	1	1	1	2	1	1	1	1	1	1	1	1	1	1	1	1	1	1	3	1	2	2	2	1	2	1	2	1	1	1	1	4	4	#NULL!
269	#NULL!	1	4	5	4	7	1	2	4	3	4	2	2	2	2	3	2	2	2	2	3	2	3	3	2	3	3	3	2	2	2	2	3	1	2	2	2	3	3	2	3	2	3	3	3	4	#NULL!
270	#NULL!	1	4	2	4	2	5	3	7	1	4	1	2	2	2	2	2	2	2	2	2	2	2	2	2	2	2	2	2	2	2	1	1	3	1	1	3	2	2	2	2	2	2	2	2	2	#NULL!
271	#NULL!	1	4	5	3	7	1	1	7	4	4	1	1	1	1	1	1	1	1	1	1	1	1	1	1	1	1	1	1	1	1	1	1	1	1	1	1	1	1	1	1	1	1	1	1	1	#NULL!
272	#NULL!	1	4	4	3	7	1	1	5	1	2	1	1	1	1	2	2	1	1	2	2	1	1	2	2	2	1	2	1	1	2	2	2	2	2	1	2	2	2	3	2	2	1	2	4	4	#NULL!
273	#NULL!	1	4	4	3	7	1	1	3	2	4	1	1	1	1	1	1	1	1	1	1	1	1	1	1	1	1	1	1	1	1	1	1	1	1	1	1	1	1	1	1	1	1	1	1	1	#NULL!
274	#NULL!	1	4	5	3	7	1	1	2	1	4	1	1	1	1	1	1	1	1	1	1	1	2	1	2	2	1	1	1	1	2	3	1	3	2	1	3	1	3	1	3	2	2	2	4	4	#NULL!
275	#NULL!	1	4	3	3	7	1	1	7	2	1	2	1	1	1	1	1	1	1	1	1	1	1	1	1	1	1	1	1	1	1	1	1	1	1	1	1	1	1	1	1	1	1	1	1	1	#NULL!
276	#NULL!	1	7	2	1	8	2	1	2	3	1	1	4	4	5	4	5	4	4	3	3	1	2	2	2	1	2	1	3	2	1	1	1	1	3	2	1	1	2	1	3	3	2	1	4	4	#NULL!
277	#NULL!	1	3	3	2	7	1	2	5	2	3	1	3	4	4	4	3	3	3	2	3	3	3	3	3	2	3	3	3	2	2	3	4	4	4	2	4	4	4	3	3	3	3	2	3	3	#NULL!
278	#NULL!	1	5	4	3	5	2	2	5	2	3	2	3	3	4	4	4	3	3	2	2	2	2	2	2	2	3	2	3	2	2	2	4	4	4	4	2	4	4	2	3	4	2	2	4	3	#NULL!
279	#NULL!	1	8	4	1	8	1	1	2	3	1	1	4	4	5	5	5	3	4	4	4	2	4	4	4	3	5	4	4	2	3	2	2	1	3	4	1	1	2	1	2	4	4	1	3	4	#NULL!
280	#NULL!	1	7	4	1	8	2	3	7	3	1	1	3	4	5	4	4	3	3	3	3	3	4	4	2	3	2	2	2	1	3	1	1	1	2	2	1	2	2	3	4	3	2	1	3	4	#NULL!
281	#NULL!	1	6	3	2	5	2	1	7	1	2	1	3	4	4	4	4	3	3	2	3	2	3	3	3	3	3	3	3	3	2	2	1	4	3	2	3	4	4	4	4	3	3	2	4	3	#NULL!
282	#NULL!	1	4	5	4	7	1	3	6	2	4	2	4	4	2	4	4	4	4	2	2	2	4	3	2	2	4	4	4	2	4	2	3	2	4	2	2	2	2	2	4	2	2	4	4	3	#NULL!
283	#NULL!	1	6	3	3	5	3	3	2	2	2	3	3	3	3	2	2	2	2	2	2	2	1	2	1	2	2	2	2	2	2	3	2	3	2	2	2	2	2	2	2	1	2	2	2	3	#NULL!
284	#NULL!	1	4	1	4	7	1	5	5	2	4	2	3	2	2	3	3	3	1	2	2	3	2	2	3	3	2	3	3	3	2	3	2	3	3	2	3	2	2	2	2	3	2	3	2	2	#NULL!
285	#NULL!	1	4	2	4	7	1	3	3	2	2	3	4	3	3	2	2	2	2	1	1	2	1	2	2	1	1	2	1	3	2	3	2	2	3	2	3	1	1	2	1	2	1	2	3	2	#NULL!
286	#NULL!	1	4	5	4	7	1	1	5	3	3	3	3	3	3	4	4	3	3	3	4	2	3	2	2	3	3	2	2	2	3	2	2	4	2	2	2	2	3	2	3	3	2	3	2	2	#NULL!
287	#NULL!	1	4	2	4	5	2	3	6	1	4	2	2	2	2	2	2	2	1	2	2	3	3	2	3	1	2	2	2	2	1	1	2	2	2	2	2	2	3	1	2	2	2	2	2	2	#NULL!
288	#NULL!	1	4	1	3	8	4	3	7	1	4	1	2	2	2	2	2	2	2	1	2	1	1	1	2	2	2	2	2	1	1	2	2	2	2	1	2	2	2	1	2	1	2	1	2	2	#NULL!
289	#NULL!	1	4	5	4	7	1	3	6	2	3	2	1	1	1	1	1	2	2	2	2	3	3	3	3	2	2	3	3	1	1	1	1	1	1	1	1	3	3	1	1	1	1	1	3	3	#NULL!
290	#NULL!	1	4	5	3	7	1	2	3	2	2	3	3	2	3	2	2	3	2	3	2	3	3	3	2	3	2	2	3	2	2	2	2	2	3	2	2	2	3	2	2	2	3	2	2	3	#NULL!
291	#NULL!	1	4	5	3	7	1	2	6	1	4	2	1	1	1	2	2	2	2	1	2	2	1	1	2	2	1	2	2	2	1	1	2	2	2	1	2	1	2	2	2	1	1	2	4	4	#NULL!
292	#NULL!	1	4	1	3	7	1	3	4	2	3	2	2	3	2	2	2	2	2	2	2	2	2	3	3	2	2	2	2	3	2	2	2	4	4	4	4	2	2	2	2	2	2	2	2	2	#NULL!
293	#NULL!	1	4	3	3	7	2	2	6	2	3	1	1	1	1	1	1	1	1	1	1	1	1	1	1	1	1	1	1	1	1	1	1	1	1	1	1	1	1	1	5	5	3	3	1	1	#NULL!
294	#NULL!	1	4	5	4	7	1	3	5	3	4	2	2	4	2	3	1	4	5	3	4	1	2	2	2	3	3	3	2	1	2	3	1	3	2	2	3	3	3	2	2	2	2	2	4	4	#NULL!
295	#NULL!	1	4	5	3	7	1	2	6	3	1	3	2	2	2	2	2	2	2	2	2	2	2	2	2	2	2	2	2	2	2	2	2	2	2	2	5	2	2	2	2	2	2	2	2	2	#NULL!
296	#NULL!	1	4	5	3	7	1	2	5	2	4	1	1	1	2	2	2	2	2	2	2	2	2	1	2	2	2	1	1	1	2	4	4	4	4	4	4	2	2	2	2	1	2	3	4	4	#NULL!
297	#NULL!	1	4	5	3	7	1	2	5	4	3	4	3	3	2	4	4	2	2	2	3	1	1	1	1	2	2	1	1	2	2	1	1	2	2	1	3	2	2	2	2	2	2	2	4	4	#NULL!
298	#NULL!	1	4	5	3	7	1	2	5	2	4	1	2	2	2	2	3	2	2	2	2	2	2	2	2	2	2	2	2	2	2	2	2	4	2	4	1	2	2	2	2	2	2	2	4	4	#NULL!
299	#NULL!	1	4	5	3	7	1	3	5	1	4	4	5	3	4	3	5	5	5	1	5	1	2	3	3	2	3	4	4	2	4	3	2	2	3	4	5	5	4	3	4	4	3	2	4	3	#NULL!
300	#NULL!	1	5	2	3	6	1	1	7	2	3	1	2	2	2	3	2	3	2	2	3	2	2	1	2	2	3	1	3	3	2	3	3	4	4	3	3	3	2	2	3	2	3	3	3	3	#NULL!
301	#NULL!	1	4	1	4	1	3	1	3	2	4	2	3	3	3	3	4	4	2	3	4	2	3	3	4	3	2	4	4	2	4	2	2	4	4	4	2	4	2	3	3	4	3	2	4	4	#NULL!
302	#NULL!	1	4	1	3	7	1	3	1	3	4	2	2	3	2	2	2	3	4	2	4	3	4	3	3	3	2	2	2	2	2	1	2	5	5	2	3	2	3	2	2	3	2	3	4	4	#NULL!
303	#NULL!	1	4	1	4	7	1	4	6	2	3	2	2	1	2	1	1	1	1	2	2	1	2	2	1	2	2	1	1	2	2	2	3	2	3	3	3	2	2	1	1	2	1	2	2	1	#NULL!
304	#NULL!	1	4	1	4	7	2	1	6	1	3	2	2	1	2	1	1	2	2	2	3	1	2	1	1	1	2	1	2	2	2	4	3	4	4	4	3	2	2	2	2	2	2	2	2	2	#NULL!
305	#NULL!	1	4	5	4	7	1	2	5	2	4	2	1	1	2	2	2	1	1	1	2	2	2	1	2	2	1	2	1	1	2	3	2	2	1	2	3	2	1	2	2	2	2	2	2	2	#NULL!
306	#NULL!	1	4	3	3	7	1	2	3	3	3	2	2	2	1	2	1	2	2	2	2	2	1	1	1	1	2	1	2	2	2	2	2	1	2	2	1	2	2	2	1	1	2	2	1	2	#NULL!
307	#NULL!	1	4	5	3	7	1	1	5	2	3	1	1	1	1	1	1	1	1	1	1	1	1	1	1	1	1	1	1	1	1	3	2	2	2	2	2	1	1	1	1	1	1	1	1	1	#NULL!
308	#NULL!	1	4	5	3	7	1	1	5	2	3	2	1	1	1	1	1	1	1	1	1	1	1	1	1	1	1	1	1	1	1	1	1	1	1	1	1	1	1	1	1	1	1	1	4	4	#NULL!
309	#NULL!	1	4	3	3	7	1	2	5	3	3	2	1	1	1	1	2	1	1	1	1	1	1	1	1	1	1	1	1	1	1	3	1	2	2	2	1	2	1	2	1	1	1	1	4	4	#NULL!
310	#NULL!	1	4	5	4	7	1	2	4	3	4	2	2	2	2	3	2	2	2	2	3	2	3	3	2	3	3	3	2	2	2	2	3	1	2	2	2	3	3	2	3	2	3	3	3	4	#NULL!
311	#NULL!	1	4	2	4	2	5	3	7	1	4	1	2	2	2	2	2	2	2	2	2	2	2	2	2	2	2	2	2	2	2	1	1	3	1	1	3	2	2	2	2	2	2	2	2	2	#NULL!
312	#NULL!	1	4	5	3	7	1	1	7	4	4	1	1	1	1	1	1	1	1	1	1	1	1	1	1	1	1	1	1	1	1	1	1	1	1	1	1	1	1	1	1	1	1	1	1	1	#NULL!
313	#NULL!	1	4	4	3	7	1	1	5	1	2	1	1	1	1	2	2	1	1	2	2	1	1	2	2	2	1	2	1	1	2	2	2	2	2	1	2	2	2	3	2	2	1	2	4	4	#NULL!
314	#NULL!	1	4	4	3	7	1	1	3	2	4	1	1	1	1	1	1	1	1	1	1	1	1	1	1	1	1	1	1	1	1	1	1	1	1	1	1	1	1	1	1	1	1	1	1	1	#NULL!
315	#NULL!	1	4	5	3	7	1	1	2	1	4	1	1	1	1	1	1	1	1	1	1	1	2	1	2	2	1	1	1	1	2	3	1	3	2	1	3	1	3	1	3	2	2	2	4	4	#NULL!
316	#NULL!	1	4	3	3	7	1	1	7	2	1	2	1	1	1	1	1	1	1	1	1	1	1	1	1	1	1	1	1	1	1	1	1	1	1	1	1	1	1	1	1	1	1	1	1	1	#NULL!
317	#NULL!	1	7	2	1	8	2	1	2	3	1	1	4	4	5	4	5	4	4	3	3	1	2	2	2	1	2	1	3	2	1	1	1	1	3	2	1	1	2	1	3	3	2	1	4	4	#NULL!
318	#NULL!	1	3	3	2	7	1	2	5	2	3	1	3	4	4	4	3	3	3	2	3	3	3	3	3	2	3	3	3	2	2	3	4	4	4	2	4	4	4	3	3	3	3	2	3	3	#NULL!
319	#NULL!	1	5	4	3	5	2	2	5	2	3	2	3	3	4	4	4	3	3	2	2	2	2	2	2	2	3	2	3	2	2	2	4	4	4	4	2	4	4	2	3	4	2	2	4	3	#NULL!
320	#NULL!	1	8	4	1	8	1	1	2	3	1	1	4	4	5	5	5	3	4	4	4	2	4	4	4	3	5	4	4	2	3	2	2	1	3	4	1	1	2	1	2	4	4	1	3	4	#NULL!
321	#NULL!	1	7	4	1	8	2	3	7	3	1	1	3	4	5	4	4	3	3	3	3	3	4	4	2	3	2	2	2	1	3	1	1	1	2	2	1	2	2	3	4	3	2	1	3	4	#NULL!
322	#NULL!	1	6	3	2	5	2	1	7	1	2	1	3	4	4	4	4	3	3	2	3	2	3	3	3	3	3	3	3	3	2	2	1	4	3	2	3	4	4	4	4	3	3	2	4	3	#NULL!
